# Supplementary material for: The correlation of EZH2 expression with the progression and prognosis of hepatocellular carcinoma
Source: BMC Immunol. 2022 Jun 4;23:28. doi: 10.1186/s12865-022-00502-7 (PMC9166340; doi:10.1186/s12865-022-00502-7)
Supplement: Supplementary file 3 — Additional file3: Table S2. The co-expressed genes of EZH2 in LIHC. [file 12865_2022_502_MOESM3_ESM.xlsx]

## Sheet: Sheet1
Query	Statistic	P-value	FDR (BH)	Event_SD	Event_TD
EZH2	1	1e-114	1e-110	371	371
KIF18B	0.867151	9.37694e-114	9.34037e-110	371	371
KIFC1	0.862341	4.1451e-111	2.75262e-107	371	371
KIF4A	0.855779	1.17268e-107	5.84054e-104	371	371
BUB1B	0.851384	1.93517e-105	7.71049e-102	371	371
FOXM1	0.851186	2.42672e-105	8.05754e-102	371	371
KIF23	0.849145	2.44848e-104	6.96837e-101	371	371
CDCA8	0.848414	5.56286e-104	1.38529e-100	371	371
KIF2C	0.847011	2.64865e-103	5.86293e-100	371	371
NCAPG	0.844103	6.41178e-102	1.27735e-98	371	371
TPX2	0.843041	2.02162e-101	3.66133e-98	371	371
HJURP	0.839986	5.23501e-100	8.69099e-97	371	371
ZWINT	0.839752	6.6982e-100	9.94387e-97	371	371
PRC1	0.839711	6.98796e-100	9.94387e-97	371	371
CDK1	0.839398	9.71417e-100	1.29017e-96	371	371
EXO1	0.838026	4.07464e-99	5.07343e-96	371	371
SKA3	0.837832	4.98511e-99	5.84196e-96	371	371
MELK	0.836073	3.06293e-98	3.38999e-95	371	371
TOP2A	0.835972	3.39687e-98	3.56171e-95	371	371
NDC80	0.834949	9.66779e-98	9.63008e-95	371	371
PLK1	0.8348	1.12437e-97	1.06665e-94	371	371
SKA1	0.834253	1.95919e-97	1.77413e-94	371	371
KIF11	0.83348	4.28463e-97	3.71123e-94	371	371
GINS1	0.831597	2.82627e-96	2.34604e-93	371	371
ERCC6L	0.830042	1.31999e-95	1.05188e-92	371	371
BUB1	0.829596	2.04769e-95	1.56901e-92	371	371
NEK2	0.829125	3.25296e-95	2.4002e-92	371	371
MKI67	0.826906	2.81633e-94	2.00382e-91	371	371
NUF2	0.82637	4.72182e-94	3.24373e-91	371	371
CDCA5	0.826183	5.65581e-94	3.75584e-91	371	371
ANLN	0.826022	6.60061e-94	4.24185e-91	371	371
KIF18A	0.824591	2.59341e-93	1.61456e-90	371	371
ASF1B	0.823977	4.64832e-93	2.80618e-90	371	371
UHRF1	0.823775	5.63072e-93	3.29927e-90	371	371
CCNB2	0.823633	6.43578e-93	3.66324e-90	371	371
CENPA	0.823592	6.69434e-93	3.70458e-90	371	370
GTSE1	0.823553	6.94586e-93	3.73988e-90	371	371
DLGAP5	0.823322	8.63752e-93	4.52833e-90	371	371
C15orf42	0.822552	1.78472e-92	9.11672e-90	371	371
DTL	0.82191	3.25679e-92	1.62204e-89	371	371
TROAP	0.819874	2.16323e-91	1.05112e-88	371	371
SGOL1	0.818977	4.9447e-91	2.34544e-88	371	369
TTK	0.81789	1.33811e-90	6.19949e-88	371	371
RRM2	0.81757	1.79173e-90	8.11246e-88	371	371
CCNB1	0.816618	4.25496e-90	1.88372e-87	371	371
FANCI	0.816473	4.85306e-90	2.1018e-87	371	371
CDC45	0.816332	5.51357e-90	2.33705e-87	371	371
WDR62	0.816286	5.74621e-90	2.38492e-87	371	371
LMNB1	0.815259	1.4505e-89	5.89732e-87	371	371
CENPF	0.814864	2.06742e-89	8.23742e-87	371	371
TCF19	0.8142	3.74231e-89	1.46185e-86	371	371
DEPDC1	0.813533	6.7766e-89	2.59622e-86	371	371
SPC25	0.813416	7.52237e-89	2.82756e-86	371	371
CENPE	0.811947	2.75654e-88	1.01696e-85	371	371
MCM2	0.811051	6.05954e-88	2.19487e-85	371	371
CHAF1B	0.810877	7.05107e-88	2.48208e-85	371	371
MCM10	0.810869	7.10162e-88	2.48208e-85	371	370
NUSAP1	0.810179	1.29687e-87	4.45454e-85	371	371
CDC6	0.808721	4.59654e-87	1.55207e-84	371	371
ARHGAP11A	0.807762	1.05006e-86	3.48654e-84	371	371
RAD54L	0.80769	1.11726e-86	3.64886e-84	371	371
POLQ	0.806993	2.02984e-86	6.52234e-84	371	370
CDC20	0.804371	1.87697e-85	5.93541e-83	371	371
MYBL2	0.8043	1.99238e-85	6.20189e-83	371	371
CDCA2	0.804111	2.33631e-85	7.16061e-83	371	371
FANCD2	0.803606	3.57123e-85	1.07797e-82	371	371
FAM72B	0.803338	4.47083e-85	1.32937e-82	371	371
KIF20A	0.802848	6.73272e-85	1.97249e-82	371	371
CCNF	0.802797	7.02215e-85	2.02747e-82	371	371
NCAPH	0.801778	1.64063e-84	4.66922e-82	371	371
E2F2	0.799604	9.84554e-84	2.76258e-81	371	371
SGOL2	0.797665	4.78018e-83	1.32265e-80	371	371
CDT1	0.795923	1.94841e-82	5.31729e-80	371	371
OIP5	0.79588	2.01703e-82	5.43016e-80	371	371
E2F8	0.794061	8.61718e-82	2.28895e-79	371	370
FAM72D	0.792611	2.71435e-81	7.11518e-79	371	370
PBK	0.79146	6.70138e-81	1.73383e-78	371	371
TRIP13	0.790901	1.0373e-80	2.64936e-78	371	371
UBE2C	0.789276	3.66705e-80	9.24746e-78	371	371
CDC25C	0.788791	5.33699e-80	1.32904e-77	371	371
WDR76	0.787534	1.40307e-79	3.45086e-77	371	371
NCAPG2	0.787368	1.59256e-79	3.86915e-77	371	371
ASPM	0.786795	2.46922e-79	5.92671e-77	371	371
MCM6	0.786518	3.04886e-79	7.23087e-77	371	371
KIAA0101	0.7861	4.19244e-79	9.8261e-77	371	371
DBF4	0.785713	5.6271e-79	1.30352e-76	371	371
CDKN3	0.785087	9.03937e-79	2.06991e-76	371	371
ORC1L	0.784867	1.06729e-78	2.41621e-76	371	371
CEP55	0.784488	1.4204e-78	3.17946e-76	371	371
STIL	0.784407	1.51012e-78	3.34273e-76	371	371
CKAP2L	0.782163	8.11469e-78	1.77649e-75	371	370
RFC4	0.78174	1.11114e-77	2.40611e-75	371	371
C12orf48	0.781708	1.13791e-77	2.43757e-75	371	371
CDC25A	0.780189	3.50301e-77	7.42414e-75	371	371
HELLS	0.779852	4.48696e-77	9.40939e-75	371	371
KIF15	0.779336	6.55734e-77	1.36078e-74	371	371
KNTC1	0.778609	1.11683e-76	2.29375e-74	371	371
HMMR	0.77835	1.34908e-76	2.74249e-74	371	371
MCM7	0.77658	4.88211e-76	9.82439e-74	371	371
DEPDC1B	0.776545	5.00836e-76	9.97765e-74	371	370
CDCA3	0.775545	1.02964e-75	2.03094e-73	371	371
RACGAP1	0.77071	3.19718e-74	6.24453e-72	371	371
KIF14	0.770508	3.68248e-74	7.12255e-72	371	371
FANCG	0.769171	9.37624e-74	1.79609e-71	371	371
E2F1	0.768116	1.95047e-73	3.7007e-71	371	371
PTTG1	0.7668	4.8373e-73	9.09139e-71	371	371
AURKB	0.765718	1.01637e-72	1.89236e-70	371	371
ECT2	0.76469	2.05082e-72	3.783e-70	371	371
RAD51	0.763107	5.99658e-72	1.096e-69	371	371
UBE2T	0.762453	9.32025e-72	1.68798e-69	371	371
WDHD1	0.761862	1.38734e-71	2.48996e-69	371	371
KIAA1524	0.760645	3.13245e-71	5.57185e-69	371	371
TACC3	0.7571	3.26884e-70	5.76299e-68	371	371
GSG2	0.756051	6.49535e-70	1.13509e-67	371	369
CENPM	0.755029	1.26324e-69	2.18837e-67	371	371
XRCC2	0.753226	4.05105e-69	6.95733e-67	371	367
C9orf100	0.751657	1.10807e-68	1.88674e-66	371	371
RAD51AP1	0.75044	2.40587e-68	4.06185e-66	371	371
BIRC5	0.74927	5.04844e-68	8.45168e-66	371	371
CCDC99	0.748562	7.89367e-68	1.31048e-65	371	371
PLK4	0.747061	2.02373e-67	3.33197e-65	371	371
CENPK	0.746164	3.5401e-67	5.78081e-65	371	370
FEN1	0.745404	5.67828e-67	9.19696e-65	371	371
CCNA2	0.744693	8.82129e-67	1.41724e-64	371	371
MAD2L1	0.744048	1.31304e-66	2.09267e-64	371	371
CENPL	0.743807	1.52367e-66	2.40909e-64	371	371
CENPI	0.742556	3.28299e-66	5.1499e-64	371	362
ORC6L	0.742458	3.48577e-66	5.42527e-64	371	371
CDC7	0.742392	3.63077e-66	5.60715e-64	371	371
MCM3	0.741696	5.5516e-66	8.50762e-64	371	371
E2F7	0.741146	7.76253e-66	1.1805e-63	371	370
PIF1	0.739317	2.34939e-65	3.54579e-63	371	371
FBXO43	0.73369	6.69524e-64	1.00288e-61	371	370
CENPH	0.733064	9.66735e-64	1.43726e-61	371	371
CLSPN	0.732171	1.62977e-63	2.40506e-61	371	363
GPSM2	0.731786	2.04051e-63	2.98904e-61	371	371
FAM54A	0.731312	2.68919e-63	3.91051e-61	371	370
FAM111B	0.730103	5.42e-63	7.82443e-61	371	371
CCNE2	0.728486	1.37602e-62	1.97216e-60	371	371
TYMS	0.727753	2.09442e-62	2.98036e-60	371	371
PKMYT1	0.724353	1.44527e-61	2.04204e-59	371	371
C17orf53	0.723395	2.47623e-61	3.47405e-59	371	371
C5orf34	0.722839	3.38328e-61	4.71341e-59	371	371
LIG1	0.72156	6.9071e-61	9.55579e-59	371	371
PHF19	0.720643	1.14991e-60	1.5799e-58	371	371
STMN1	0.72	1.64237e-60	2.24105e-58	371	371
EPR1	0.719402	2.28517e-60	3.09695e-58	371	368
SHCBP1	0.717331	7.12426e-60	9.58983e-58	371	371
EME1	0.717029	8.40327e-60	1.12356e-57	371	371
ESCO2	0.714484	3.34567e-59	4.44349e-57	371	371
C16orf59	0.713629	5.30297e-59	6.99641e-57	371	371
ATAD5	0.713046	7.25417e-59	9.50773e-57	371	371
CASP2	0.711986	1.27979e-58	1.6664e-56	371	371
MCM5	0.707822	1.16042e-57	1.50117e-55	371	371
XRCC3	0.707349	1.48744e-57	1.91179e-55	371	371
POLA2	0.707241	1.57413e-57	2.01025e-55	371	371
DSN1	0.703938	8.76372e-57	1.11204e-54	371	371
SMC4	0.702845	1.53904e-56	1.94055e-54	371	371
SPAG5	0.698949	1.12153e-55	1.40523e-53	371	371
KPNA2	0.697616	2.1968e-55	2.73529e-53	371	371
CHAF1A	0.697565	2.25418e-55	2.7893e-53	371	371
BRCA1	0.697052	2.91548e-55	3.58532e-53	371	371
HMGB2	0.695768	5.54465e-55	6.77672e-53	371	371
DNMT1	0.692811	2.40368e-54	2.91989e-52	371	371
BLM	0.692564	2.71415e-54	3.27705e-52	371	371
FAM72A	0.692549	2.73442e-54	3.28164e-52	371	356
POLD1	0.692498	2.80466e-54	3.34577e-52	371	371
FANCB	0.690678	6.84747e-54	8.11996e-52	371	364
SPATS2	0.685989	6.63044e-53	7.81607e-51	371	371
CDCA4	0.685936	6.80065e-53	7.96956e-51	371	371
CIT	0.685721	7.53802e-53	8.78201e-51	371	371
ESPL1	0.684523	1.33625e-52	1.54772e-50	371	371
NCAPD2	0.684246	1.52503e-52	1.75616e-50	371	371
WHSC1	0.684151	1.59576e-52	1.82706e-50	371	371
RIBC2	0.682358	3.73408e-52	4.25088e-50	371	347
LOC100128191	0.680074	1.09361e-51	1.2379e-49	371	371
RECQL4	0.679528	1.41195e-51	1.5892e-49	371	371
GINS4	0.675743	8.17124e-51	9.14536e-49	371	371
RTKN2	0.675177	1.05996e-50	1.17969e-48	371	366
FANCE	0.674375	1.53155e-50	1.69509e-48	371	371
TRAIP	0.674086	1.74818e-50	1.92416e-48	371	371
C21orf58	0.673033	2.82602e-50	3.0934e-48	371	371
C16orf75	0.6714	5.93183e-50	6.45759e-48	371	371
GINS2	0.669353	1.49236e-49	1.6158e-47	371	371
DNAJC9	0.668451	2.23573e-49	2.40758e-47	371	371
NUP210	0.66784	2.93817e-49	3.147e-47	371	371
MLF1IP	0.66493	1.06904e-48	1.1389e-46	371	371
MCM4	0.663417	2.08047e-48	2.20464e-46	371	371
KIF20B	0.66302	2.47603e-48	2.60992e-46	371	371
CHEK1	0.662918	2.58875e-48	2.71437e-46	371	371
RFC5	0.66279	2.73739e-48	2.8552e-46	371	371
H2AFZ	0.66251	3.09412e-48	3.21047e-46	371	371
PCNA	0.662022	3.82994e-48	3.95337e-46	371	371
C4orf46	0.661119	5.67557e-48	5.82829e-46	371	371
NEIL3	0.658998	1.42189e-47	1.45266e-45	371	368
C1orf135	0.658838	1.52403e-47	1.54907e-45	371	371
TIMELESS	0.658648	1.65366e-47	1.6723e-45	371	371
NUP205	0.65791	2.27196e-47	2.28596e-45	371	371
SPC24	0.657328	2.91663e-47	2.91986e-45	371	366
POLA1	0.654833	8.45373e-47	8.42076e-45	371	371
MCM8	0.654409	1.0117e-46	1.00274e-44	371	371
C12orf32	0.653121	1.74449e-46	1.72048e-44	371	371
RNASEH2A	0.652464	2.30044e-46	2.2576e-44	371	371
CENPW	0.650941	4.35888e-46	4.25674e-44	371	371
MSH2	0.648422	1.24393e-45	1.20886e-43	371	371
POLE2	0.64522	4.65091e-45	4.49784e-43	371	371
KIAA1841	0.644538	6.14629e-45	5.91529e-43	371	371
C11orf82	0.644437	6.40675e-45	6.13631e-43	371	371
MYO19	0.642861	1.21686e-44	1.15992e-42	371	371
NFKBIL2	0.641924	1.77857e-44	1.68727e-42	371	371
NRM	0.64186	1.82549e-44	1.72358e-42	371	371
PRIM2	0.640611	3.02013e-44	2.83807e-42	371	371
KIF24	0.640139	3.65135e-44	3.41512e-42	371	371
TUBA1B	0.639962	3.9207e-44	3.64992e-42	371	371
ZWILCH	0.637631	9.95512e-44	9.22446e-42	371	371
DONSON	0.635916	1.96644e-43	1.81367e-41	371	371
C6orf167	0.635025	2.79543e-43	2.56638e-41	371	371
AURKA	0.634597	3.30889e-43	3.02384e-41	371	371
H2AFX	0.634381	3.60147e-43	3.27618e-41	371	371
DSCC1	0.633547	4.99871e-43	4.52656e-41	371	371
ARHGAP11B	0.632842	6.58677e-43	5.93763e-41	371	338
PRIM1	0.630885	1.41222e-42	1.26731e-40	371	370
MND1	0.630655	1.54395e-42	1.37931e-40	371	371
DDX12	0.626904	6.551e-42	5.82629e-40	371	371
DBF4B	0.624836	1.44145e-41	1.27629e-39	371	371
ILF3	0.623848	2.09635e-41	1.84794e-39	371	371
C9orf140	0.623391	2.4918e-41	2.18686e-39	371	371
TRIM59	0.622503	3.4827e-41	3.04309e-39	371	370
RRM1	0.621736	4.64653e-41	4.04227e-39	371	371
CCNE1	0.619404	1.11174e-40	9.62961e-39	371	371
PTTG3P	0.617086	2.62592e-40	2.26466e-38	371	296
CBX1	0.615758	4.2832e-40	3.67802e-38	371	371
CKS2	0.615	5.65745e-40	4.83724e-38	371	371
DNA2	0.614771	6.15341e-40	5.23882e-38	371	371
SRRT	0.614309	7.28628e-40	6.17691e-38	371	371
IQGAP3	0.61416	7.69547e-40	6.49615e-38	371	371
SASS6	0.613478	9.87026e-40	8.29685e-38	371	371
USP1	0.61293	1.20517e-39	1.0088e-37	371	371
POLD3	0.612311	1.50916e-39	1.25797e-37	371	371
LMNB2	0.61137	2.12258e-39	1.76192e-37	371	371
PRR11	0.611169	2.28281e-39	1.88706e-37	371	344
TOPBP1	0.608676	5.60046e-39	4.61043e-37	371	371
LIN9	0.608211	6.61485e-39	5.42309e-37	371	371
FBXO5	0.603519	3.49692e-38	2.85515e-36	371	371
SUV39H2	0.603403	3.6421e-38	2.96154e-36	371	371
UBE2S	0.60296	4.25561e-38	3.44635e-36	371	371
C11orf84	0.601993	5.97357e-38	4.81803e-36	371	371
GINS3	0.600756	9.20042e-38	7.39076e-36	371	371
SAE1	0.600526	9.96874e-38	7.97579e-36	371	371
MTBP	0.600084	1.16272e-37	9.26551e-36	371	371
RDM1	0.599593	1.37905e-37	1.09456e-35	371	349
RBL1	0.598192	2.23976e-37	1.77066e-35	371	371
DDX11	0.597233	3.11725e-37	2.45462e-35	371	371
NASP	0.59615	4.523e-37	3.54753e-35	371	371
C21orf45	0.595704	5.26984e-37	4.11709e-35	371	371
CENPQ	0.594738	7.33153e-37	5.70542e-35	371	371
RAD1	0.593671	1.05447e-36	8.17401e-35	371	371
CPSF6	0.593303	1.19466e-36	9.22485e-35	371	371
PSRC1	0.589086	4.94984e-36	3.80736e-34	371	371
GMPS	0.589046	5.01577e-36	3.84324e-34	371	371
ARHGAP33	0.587826	7.53578e-36	5.75203e-34	371	371
PAQR4	0.587043	9.78117e-36	7.43742e-34	371	371
PPP1CC	0.58695	1.0086e-35	7.64007e-34	371	371
SMARCD1	0.585628	1.56316e-35	1.17959e-33	371	371
CEP78	0.584146	2.54772e-35	1.91531e-33	371	371
INCENP	0.583788	2.86647e-35	2.14684e-33	371	371
CEP250	0.583063	3.63603e-35	2.71299e-33	371	371
C15orf23	0.580419	8.6123e-35	6.40202e-33	371	371
MDC1	0.579914	1.01452e-34	7.51351e-33	371	371
CHTF18	0.577283	2.37096e-34	1.74296e-32	371	371
GPR19	0.57664	2.91407e-34	2.13435e-32	371	369
PSMC3IP	0.576279	3.27115e-34	2.3871e-32	371	371
CDK2	0.575927	3.66115e-34	2.66195e-32	371	371
TMEM201	0.57564	4.01324e-34	2.90734e-32	371	371
BEND3	0.575133	4.71825e-34	3.40569e-32	371	371
DIAPH3	0.574926	5.04001e-34	3.6248e-32	371	371
HAUS5	0.574138	6.47633e-34	4.64106e-32	371	371
CKAP5	0.5738	7.20891e-34	5.14752e-32	371	371
TMEM194A	0.573318	8.39924e-34	5.97606e-32	371	371
MTF2	0.572464	1.10074e-33	7.80386e-32	371	371
AZI1	0.571856	1.33342e-33	9.41999e-32	371	371
TMPO	0.571831	1.34379e-33	9.45971e-32	371	371
SFPQ	0.570735	1.89746e-33	1.33103e-31	371	371
TK1	0.570305	2.17156e-33	1.51796e-31	371	371
CKAP2	0.569415	2.86927e-33	1.99866e-31	371	371
CENPJ	0.567845	4.68237e-33	3.25025e-31	371	371
MYB	0.567378	5.41332e-33	3.74459e-31	371	357
SSRP1	0.566651	6.78147e-33	4.65864e-31	371	371
RFC2	0.565145	1.08007e-32	7.36889e-31	371	371
KIF4B	0.565075	1.10328e-32	7.50157e-31	371	352
LOC339674	0.565025	1.12064e-32	7.59367e-31	371	279
CENPO	0.563389	1.85243e-32	1.25099e-30	371	368
HCFC1	0.562373	2.5267e-32	1.69485e-30	371	371
TUBG1	0.560829	4.04305e-32	2.70287e-30	371	371
RAD54B	0.556457	1.51038e-31	9.99661e-30	371	371
RNF34	0.555884	1.79222e-31	1.18227e-29	371	371
MYBL1	0.555249	2.16602e-31	1.42414e-29	371	371
HSPA14	0.555135	2.24147e-31	1.4689e-29	371	371
DCLRE1B	0.553415	3.73493e-31	2.43958e-29	371	371
VRK1	0.553067	4.14101e-31	2.69598e-29	371	371
NUP85	0.551427	6.71741e-31	4.35909e-29	371	371
MSH6	0.550054	1.00493e-30	6.50004e-29	371	371
HAUS1	0.549586	1.1523e-30	7.40523e-29	371	371
FIGNL1	0.549391	1.22001e-30	7.81512e-29	371	371
CDC25B	0.547896	1.88594e-30	1.20422e-28	371	371
CBFA2T2	0.546419	2.89431e-30	1.84218e-28	371	371
RCC2	0.545852	3.41027e-30	2.15681e-28	371	371
C1orf96	0.545747	3.51478e-30	2.21587e-28	371	371
ANKRD52	0.545398	3.88695e-30	2.44277e-28	371	371
LOC81691	0.545083	4.2568e-30	2.65843e-28	371	371
CDKN2C	0.545056	4.29001e-30	2.6708e-28	371	371
SLBP	0.544569	4.93458e-30	3.06252e-28	371	371
NAA40	0.544499	5.03516e-30	3.11523e-28	371	371
CABLES2	0.543373	6.95447e-30	4.28938e-28	371	371
H2AFY	0.542398	9.18919e-30	5.65022e-28	371	371
CDCA7	0.541036	1.35453e-29	8.27757e-28	371	370
TIPIN	0.54094	1.39199e-29	8.48048e-28	371	371
SMPD4	0.539458	2.11769e-29	1.27844e-27	371	371
SENP1	0.53894	2.45114e-29	1.47083e-27	371	371
AURKAPS1	0.538634	2.67275e-29	1.59899e-27	371	367
CDK4	0.537864	3.31907e-29	1.97972e-27	371	371
RFWD3	0.537169	4.03446e-29	2.39924e-27	371	371
RBM14	0.535901	5.75193e-29	3.40029e-27	371	371
TMEM106C	0.534147	9.37446e-29	5.51315e-27	371	371
C13orf34	0.534145	9.38138e-29	5.51315e-27	371	371
NUP62	0.533884	1.00855e-28	5.9095e-27	371	371
WDR67	0.533843	1.01997e-28	5.95887e-27	371	371
FAM83D	0.533785	1.03663e-28	6.03849e-27	371	371
SMC2	0.532143	1.63229e-28	9.48063e-27	371	371
IQCB1	0.529214	3.64684e-28	2.11199e-26	371	371
FAM40B	0.528878	3.99707e-28	2.3081e-26	371	371
HAUS6	0.528715	4.1782e-28	2.40573e-26	371	371
PSPH	0.528504	4.42628e-28	2.5355e-26	371	371
IQCC	0.528501	4.42905e-28	2.5355e-26	371	371
ATAD2	0.525304	1.05337e-27	5.99579e-26	371	371
YEATS2	0.523764	1.59372e-27	9.04562e-26	371	371
LOC399815	0.52297	1.97178e-27	1.11596e-25	371	284
DNMT3B	0.522705	2.11643e-27	1.19106e-25	371	371
NUP188	0.522585	2.1852e-27	1.2263e-25	371	371
C19orf40	0.522387	2.30408e-27	1.28938e-25	371	371
FBXO45	0.522108	2.48237e-27	1.38526e-25	371	371
RUSC1	0.521947	2.59103e-27	1.44186e-25	371	371
C2orf48	0.521355	3.03365e-27	1.68346e-25	371	328
RBMX	0.521081	3.26321e-27	1.80582e-25	371	371
NUP107	0.519836	4.53933e-27	2.50506e-25	371	371
GCN1L1	0.519682	4.72912e-27	2.60258e-25	371	371
SMC1B	0.519616	4.81157e-27	2.64066e-25	371	320
CEP152	0.519498	4.9647e-27	2.71722e-25	371	371
HNRNPL	0.519406	5.08678e-27	2.76882e-25	371	371
DTYMK	0.518069	7.23849e-27	3.908e-25	371	371
SNHG1	0.516753	1.02267e-26	5.47681e-25	371	371
TCERG1	0.514014	2.08918e-26	1.10988e-24	371	371
CCDC34	0.513823	2.19555e-26	1.16021e-24	371	371
HNRNPA3	0.513566	2.34706e-26	1.23699e-24	371	371
HNRNPH1	0.512731	2.91365e-26	1.53155e-24	371	371
ACTL6A	0.512628	2.99228e-26	1.56874e-24	371	371
ZBTB12	0.511482	4.02164e-26	2.09189e-24	371	371
KIAA1731	0.51044	5.25606e-26	2.72685e-24	371	371
PHTF2	0.510093	5.74673e-26	2.97367e-24	371	371
RBM17	0.509563	6.58124e-26	3.39667e-24	371	371
U2AF2	0.509171	7.2755e-26	3.74528e-24	371	371
DDX55	0.508528	8.57321e-26	4.40195e-24	371	371
XPO5	0.508335	9.00494e-26	4.61173e-24	371	371
TET1	0.507048	1.24924e-25	6.36503e-24	371	371
SLC25A19	0.506715	1.35949e-25	6.90911e-24	371	371
DCLRE1C	0.505723	1.74722e-25	8.85701e-24	371	371
NUP155	0.504699	2.26234e-25	1.14392e-23	371	371
PYGO2	0.50454	2.35485e-25	1.18768e-23	371	371
S100PBP	0.504465	2.39995e-25	1.20737e-23	371	371
ANAPC7	0.504016	2.6863e-25	1.34464e-23	371	371
QSER1	0.50389	2.77279e-25	1.38445e-23	371	371
PLAGL2	0.503225	3.27656e-25	1.63189e-23	371	371
RFC3	0.503129	3.35586e-25	1.66722e-23	371	371
ANKLE2	0.502467	3.96063e-25	1.96278e-23	371	371
NCAPD3	0.502197	4.23674e-25	2.0944e-23	371	371
FUS	0.501852	4.61842e-25	2.27743e-23	371	371
C10orf78	0.501673	4.82948e-25	2.37563e-23	371	371
TDG	0.501538	4.99416e-25	2.45058e-23	371	371
DEK	0.50152	5.01716e-25	2.45582e-23	371	371
RBBP8	0.501325	5.26616e-25	2.57138e-23	371	371
SUV420H2	0.501201	5.43235e-25	2.64605e-23	371	371
BRCA2	0.500893	5.86397e-25	2.84239e-23	371	368
KPNB1	0.500818	5.97484e-25	2.8891e-23	371	371
PRKCI	0.500343	6.7225e-25	3.23492e-23	371	371
DOT1L	0.499543	8.1969e-25	3.93491e-23	371	371
C18orf54	0.499425	8.44115e-25	4.04242e-23	371	370
TTF2	0.499414	8.46414e-25	4.04371e-23	371	371
ASRGL1	0.499219	8.88131e-25	4.23286e-23	371	371
CCDC18	0.498361	1.09779e-24	5.21963e-23	371	371
ANKRD32	0.498311	1.11154e-24	5.27243e-23	371	371
NUDT1	0.498284	1.11895e-24	5.29494e-23	371	371
TRIM45	0.497209	1.45791e-24	6.86629e-23	371	371
PTBP1	0.496757	1.62889e-24	7.63546e-23	371	371
ARHGEF2	0.496664	1.66632e-24	7.79258e-23	371	371
SUZ12P	0.496644	1.6746e-24	7.81296e-23	371	371
NCOA5	0.495751	2.08393e-24	9.67739e-23	371	371
FAM64A	0.495174	2.39944e-24	1.11167e-22	371	369
PRPF38A	0.494932	2.54566e-24	1.1759e-22	371	371
BRIP1	0.494925	2.54988e-24	1.1759e-22	371	368
CHML	0.494498	2.8295e-24	1.29585e-22	371	371
TCF3	0.49435	2.93317e-24	1.34024e-22	371	371
SCML2	0.494232	3.01822e-24	1.37595e-22	371	371
THOC4	0.492058	5.11296e-24	2.32028e-22	371	371
PRKCD	0.491433	5.94592e-24	2.68605e-22	371	371
TPM3	0.490689	7.11243e-24	3.1913e-22	371	371
INTS8	0.490596	7.27234e-24	3.25572e-22	371	371
MAPKAPK5	0.490346	7.72336e-24	3.44988e-22	371	371
PDE7A	0.490142	8.11003e-24	3.6145e-22	371	371
NUP37	0.489971	8.44976e-24	3.7575e-22	371	371
EHMT2	0.48991	8.57592e-24	3.80511e-22	371	371
BRPF1	0.489739	8.93486e-24	3.94964e-22	371	371
TCOF1	0.489736	8.9413e-24	3.94964e-22	371	371
RAD51C	0.489156	1.02727e-23	4.52771e-22	371	371
LOC647946	0.48891	1.08964e-23	4.79203e-22	371	276
SNRPD1	0.488758	1.12984e-23	4.95787e-22	371	371
HNRNPUL1	0.488066	1.33267e-23	5.83504e-22	371	371
KHDRBS1	0.487599	1.48976e-23	6.4943e-22	371	371
IPO9	0.487521	1.5176e-23	6.60122e-22	371	371
ZNF273	0.487269	1.61145e-23	6.9942e-22	371	371
FANCA	0.487083	1.68421e-23	7.29411e-22	371	371
KIAA0907	0.486524	1.92307e-23	8.3105e-22	371	371
RAN	0.486355	2.00182e-23	8.61346e-22	371	371
CCDC14	0.484841	2.86399e-23	1.22702e-21	371	371
POGK	0.484353	3.2129e-23	1.37061e-21	371	371
NRF1	0.484231	3.3064e-23	1.40748e-21	371	371
SNRPB	0.483731	3.71929e-23	1.57986e-21	371	371
RNASEN	0.483698	3.74789e-23	1.58863e-21	371	371
RNF8	0.483039	4.37536e-23	1.85066e-21	371	371
ALS2CR4	0.482004	5.57471e-23	2.34798e-21	371	371
CDCA7L	0.481554	6.19289e-23	2.60284e-21	371	371
PASK	0.480208	8.4718e-23	3.55316e-21	371	371
RAD9A	0.480089	8.71011e-23	3.64544e-21	371	371
ZNF207	0.480038	8.81242e-23	3.68052e-21	371	371
CBX3	0.479971	8.95116e-23	3.73065e-21	371	371
ZNF367	0.479944	9.00741e-23	3.74625e-21	371	371
DENND4B	0.479711	9.50712e-23	3.94585e-21	371	371
PSIP1	0.479607	9.74009e-23	4.03414e-21	371	371
CNOT6	0.479132	1.08724e-22	4.48446e-21	371	371
SF3B4	0.478309	1.31537e-22	5.4142e-21	371	371
MFI2	0.477801	1.47888e-22	6.07469e-21	371	366
METTL4	0.477101	1.7374e-22	7.1073e-21	371	371
HMGA1	0.476469	2.00879e-22	8.20063e-21	371	371
SART3	0.476444	2.02053e-22	8.2317e-21	371	371
MESP2	0.476204	2.13481e-22	8.67952e-21	371	367
SMARCC1	0.475999	2.23772e-22	9.07941e-21	371	371
CTSL2	0.475924	2.27622e-22	9.21685e-21	371	355
MASTL	0.47574	2.37443e-22	9.59502e-21	371	371
ITGB3BP	0.474927	2.85957e-22	1.15088e-20	371	371
PRELID2	0.474173	3.39553e-22	1.35563e-20	371	371
HNRNPU	0.473992	3.53854e-22	1.40811e-20	371	371
NCAPH2	0.473989	3.54113e-22	1.40811e-20	371	371
C1orf106	0.473939	3.58198e-22	1.42152e-20	371	367
UCK2	0.473595	3.87356e-22	1.53418e-20	371	371
ZNF530	0.473472	3.9832e-22	1.57447e-20	371	371
C4orf21	0.472815	4.62406e-22	1.81697e-20	371	371
TAF6	0.472317	5.17555e-22	2.02568e-20	371	371
MXD3	0.471764	5.86587e-22	2.29137e-20	371	371
PAXIP1	0.470912	7.10851e-22	2.77134e-20	371	371
RNFT2	0.47079	7.3081e-22	2.84359e-20	371	370
ZNF93	0.470637	7.5629e-22	2.937e-20	371	366
TUBB	0.470381	8.01207e-22	3.10538e-20	371	371
CCDC97	0.470275	8.20632e-22	3.17313e-20	371	371
SUPT16H	0.470268	8.21873e-22	3.17313e-20	371	371
RBBP7	0.470023	8.68393e-22	3.34625e-20	371	371
H2AFV	0.469504	9.75664e-22	3.75235e-20	371	371
NEDD1	0.46933	1.01461e-21	3.89461e-20	371	371
CDK16	0.469095	1.06935e-21	4.09686e-20	371	371
TP73	0.468978	1.09784e-21	4.19793e-20	371	369
REEP4	0.4689	1.11712e-21	4.26347e-20	371	371
ZNF792	0.467866	1.40762e-21	5.35163e-20	371	371
IGF2BP3	0.46759	1.49698e-21	5.68056e-20	371	371
UBAP2L	0.467265	1.60939e-21	6.0955e-20	371	371
DSCR6	0.466856	1.76261e-21	6.66315e-20	371	336
CKAP4	0.466612	1.86066e-21	7.02047e-20	371	371
PPM1G	0.466266	2.0096e-21	7.53958e-20	371	371
C5orf54	0.465574	2.3427e-21	8.7728e-20	371	371
SPIN4	0.465405	2.43176e-21	9.08922e-20	371	371
ANP32E	0.46528	2.49997e-21	9.32668e-20	371	371
DDX23	0.465233	2.52614e-21	9.40668e-20	371	371
EFTUD2	0.465193	2.54873e-21	9.47308e-20	371	371
SUZ12	0.464847	2.75132e-21	1.0207e-19	371	371
CCT6A	0.464433	3.01467e-21	1.11633e-19	371	371
C11orf93	0.463861	3.41937e-21	1.26149e-19	371	367
UBAP2	0.4637	3.54266e-21	1.30298e-19	371	371
CPSF4	0.463641	3.58919e-21	1.31683e-19	371	371
FBF1	0.463555	3.65774e-21	1.33951e-19	371	371
BCL9	0.463453	3.74041e-21	1.36728e-19	371	371
STIP1	0.46312	4.02447e-21	1.46842e-19	371	371
C20orf72	0.462855	4.26609e-21	1.5509e-19	371	371
CNIH2	0.462585	4.52608e-21	1.63349e-19	371	367
KHSRP	0.462313	4.80416e-21	1.73071e-19	371	371
E2F6	0.461535	5.6963e-21	2.03737e-19	371	371
LOC127841	0.460747	6.76497e-21	2.41094e-19	371	318
USP39	0.460693	6.84474e-21	2.43502e-19	371	371
BAT2	0.460256	7.52758e-21	2.67316e-19	371	371
DMC1	0.459517	8.8393e-21	3.12228e-19	371	328
E2F3	0.458885	1.01375e-20	3.56818e-19	371	371
UBA2	0.458855	1.02052e-20	3.58569e-19	371	371
PA2G4P4	0.458796	1.03343e-20	3.62466e-19	371	371
GGA3	0.458703	1.05465e-20	3.69258e-19	371	371
DDX39	0.458648	1.06721e-20	3.73e-19	371	371
RCE1	0.458624	1.07273e-20	3.7427e-19	371	371
PFKFB4	0.458549	1.09033e-20	3.79747e-19	371	371
GPD2	0.45847	1.10919e-20	3.85641e-19	371	371
CAD	0.457924	1.24801e-20	4.32397e-19	371	371
KIAA1522	0.457609	1.33583e-20	4.61134e-19	371	371
SH3BP1	0.457607	1.33644e-20	4.61134e-19	371	371
POLE	0.457602	1.33789e-20	4.61134e-19	371	371
ZNF107	0.457455	1.38094e-20	4.75149e-19	371	370
USP37	0.457405	1.39604e-20	4.79517e-19	371	371
MGC12982	0.457159	1.47178e-20	5.04661e-19	371	371
C7orf49	0.457098	1.49124e-20	5.10455e-19	371	371
TRIM28	0.457057	1.50443e-20	5.14086e-19	371	371
ITPKA	0.457007	1.52072e-20	5.18763e-19	371	369
GPR137C	0.456761	1.60365e-20	5.46119e-19	371	371
OBFC2B	0.456576	1.66845e-20	5.67218e-19	371	371
DUSP12	0.456463	1.70953e-20	5.80191e-19	371	371
CDH24	0.456206	1.80659e-20	6.12089e-19	371	371
SR140	0.455826	1.95999e-20	6.61812e-19	371	371
HAUS3	0.455447	2.12586e-20	7.16605e-19	371	371
DVL3	0.455417	2.13976e-20	7.20072e-19	371	371
TSEN54	0.454871	2.40488e-20	8.06565e-19	371	371
UNK	0.454439	2.63759e-20	8.81647e-19	371	371
C1orf77	0.453821	3.00897e-20	1.00075e-18	371	371
CACYBP	0.453173	3.45365e-20	1.13913e-18	371	371
C19orf48	0.453096	3.51084e-20	1.15608e-18	371	371
HAUS8	0.452894	3.66454e-20	1.2047e-18	371	371
PRPF3	0.452609	3.89354e-20	1.27577e-18	371	371
CNOT3	0.45236	4.10424e-20	1.34041e-18	371	371
LARP4B	0.452298	4.15864e-20	1.35595e-18	371	371
MCRS1	0.452249	4.20237e-20	1.36797e-18	371	371
HSF2BP	0.452214	4.23406e-20	1.37604e-18	371	368
ILF2	0.451477	4.9481e-20	1.60547e-18	371	371
PA2G4	0.451382	5.04834e-20	1.63533e-18	371	371
HNRNPA3P1	0.450942	5.54029e-20	1.78598e-18	371	371
TUBA1C	0.450558	6.00727e-20	1.93027e-18	371	371
ACYP1	0.45012	6.58819e-20	2.10618e-18	371	371
CSPG5	0.450116	6.5942e-20	2.10618e-18	371	367
AMIGO3	0.450114	6.597e-20	2.10618e-18	371	371
TRAF2	0.450009	6.74461e-20	2.14986e-18	371	371
LRRC1	0.449583	7.37661e-20	2.34381e-18	371	371
HNRNPA2B1	0.449408	7.65213e-20	2.42362e-18	371	371
DAND5	0.449209	7.97843e-20	2.51896e-18	371	304
G6PD	0.448856	8.5909e-20	2.70376e-18	371	371
XRCC1	0.448731	8.81883e-20	2.76675e-18	371	371
NUP43	0.447829	1.06515e-19	3.33123e-18	371	371
PAFAH1B3	0.447635	1.10907e-19	3.46315e-18	371	371
STRN4	0.447297	1.19009e-19	3.71033e-18	371	371
CDKN2BAS	0.447021	1.26061e-19	3.91791e-18	371	353
HMGN1	0.446851	1.30601e-19	4.05269e-18	371	371
R3HDM1	0.446812	1.3166e-19	4.07919e-18	371	371
TFDP1	0.446464	1.41567e-19	4.37936e-18	371	371
ZMYM3	0.446207	1.49321e-19	4.61207e-18	371	371
HMGN2	0.446185	1.50024e-19	4.62659e-18	371	371
RACGAP1P	0.445802	1.62409e-19	4.99308e-18	371	295
ACRV1	0.445572	1.70378e-19	5.22197e-18	371	220
NAA25	0.445337	1.78862e-19	5.47357e-18	371	371
NOP56	0.445099	1.87911e-19	5.74166e-18	371	371
ROD1	0.44472	2.0324e-19	6.20053e-18	371	371
ZNF296	0.444685	2.04706e-19	6.23571e-18	371	371
C7orf29	0.444596	2.08504e-19	6.34172e-18	371	371
KIAA0406	0.444535	2.11136e-19	6.41196e-18	371	371
PAK4	0.444449	2.14943e-19	6.51765e-18	371	371
POC1A	0.443936	2.38961e-19	7.22396e-18	371	371
SFRS8	0.443286	2.73151e-19	8.24501e-18	371	371
SETD8	0.442973	2.91309e-19	8.77983e-18	371	371
ZNF789	0.442596	3.14811e-19	9.45952e-18	371	371
CSE1L	0.441925	3.61211e-19	1.08211e-17	371	371
RBM12	0.441867	3.65547e-19	1.09346e-17	371	371
ZIC5	0.441639	3.83042e-19	1.14407e-17	371	307
DEM1	0.44117	4.21612e-19	1.25551e-17	371	371
TYRO3	0.44076	4.58434e-19	1.36312e-17	371	371
COMMD2	0.440556	4.77889e-19	1.41674e-17	371	371
POP1	0.440441	4.89251e-19	1.44827e-17	371	371
TRAFD1	0.440089	5.25574e-19	1.55348e-17	371	371
CEP72	0.439245	6.23945e-19	1.83337e-17	371	371
SRPK1	0.439228	6.26173e-19	1.8372e-17	371	371
DAZAP1	0.439027	6.52259e-19	1.91093e-17	371	371
EED	0.438871	6.73118e-19	1.96625e-17	371	371
BRI3BP	0.438685	6.98979e-19	2.03418e-17	371	371
FSD1L	0.438636	7.05951e-19	2.05014e-17	371	370
FAM136A	0.438546	7.18932e-19	2.0848e-17	371	371
RAD51L3	0.438324	7.52124e-19	2.17788e-17	371	371
MEP1A	0.438169	7.76029e-19	2.24384e-17	371	314
UHRF1BP1	0.438142	7.80248e-19	2.25277e-17	371	371
CA9	0.437683	8.5621e-19	2.45784e-17	371	305
C2orf29	0.437344	9.16807e-19	2.62423e-17	371	371
DNMT3A	0.437258	9.32819e-19	2.66623e-17	371	371
ZBTB40	0.437199	9.44038e-19	2.69443e-17	371	371
BAZ2A	0.437074	9.68094e-19	2.75914e-17	371	371
LOC388152	0.436708	1.04217e-18	2.96602e-17	371	371
THOC1	0.436516	1.08322e-18	3.07844e-17	371	371
BCL2L12	0.436282	1.13554e-18	3.21796e-17	371	371
CXorf57	0.436262	1.14003e-18	3.22608e-17	371	371
NDE1	0.4361	1.17777e-18	3.32815e-17	371	371
SET	0.435978	1.20688e-18	3.4056e-17	371	371
FAM81A	0.435639	1.29191e-18	3.63011e-17	371	367
ASXL1	0.435209	1.40834e-18	3.95169e-17	371	371
CNOT10	0.435105	1.43794e-18	4.02906e-17	371	371
C19orf47	0.434634	1.58024e-18	4.41537e-17	371	371
EP400	0.434428	1.64664e-18	4.58803e-17	371	371
CD3EAP	0.434244	1.70818e-18	4.73962e-17	371	371
RHEBL1	0.433733	1.89154e-18	5.23377e-17	371	371
DENR	0.433312	2.05686e-18	5.65197e-17	371	371
RAET1K	0.432881	2.24121e-18	6.143e-17	371	286
TMEM120B	0.43288	2.24172e-18	6.143e-17	371	371
UTP18	0.432846	2.25688e-18	6.17605e-17	371	371
FOXK1	0.432678	2.33332e-18	6.37646e-17	371	371
RELT	0.432122	2.60574e-18	7.10143e-17	371	371
GNAZ	0.432065	2.63516e-18	7.15227e-17	371	371
LOC387646	0.430962	3.27847e-18	8.8501e-17	371	366
SNRPA1	0.430904	3.31584e-18	8.93886e-17	371	371
SNRNP40	0.430863	3.34336e-18	9.00087e-17	371	371
PRDM4	0.430722	3.43756e-18	9.24199e-17	371	371
ATP1A1	0.43038	3.67729e-18	9.87318e-17	371	371
USP21	0.429992	3.96975e-18	1.06441e-16	371	371
C12orf34	0.429515	4.35995e-18	1.16589e-16	371	371
RNF24	0.429426	4.43743e-18	1.18502e-16	371	371
IKBIP	0.429394	4.46521e-18	1.19084e-16	371	371
FAM189B	0.429224	4.61701e-18	1.22968e-16	371	371
WDR34	0.429068	4.76e-18	1.26457e-16	371	371
DRP2	0.428248	5.59026e-18	1.48097e-16	371	257
CSTF2	0.4282	5.64307e-18	1.49298e-16	371	371
BARD1	0.428105	5.74939e-18	1.51708e-16	371	347
SFRS9	0.428074	5.78413e-18	1.52423e-16	371	371
PPIL5	0.428046	5.81651e-18	1.53073e-16	371	371
FAM57B	0.428007	5.86093e-18	1.54039e-16	371	308
RAD18	0.427956	5.919e-18	1.5536e-16	371	371
TTC13	0.427493	6.48047e-18	1.69874e-16	371	371
SFRS2	0.427466	6.51433e-18	1.70537e-16	371	371
GPATCH1	0.427217	6.83863e-18	1.78792e-16	371	371
DPY19L2P2	0.426816	7.39476e-18	1.92757e-16	371	351
CCDC163P	0.426811	7.40181e-18	1.92757e-16	371	352
VPS72	0.426638	7.65572e-18	1.99109e-16	371	371
DUSP9	0.426289	8.19415e-18	2.12005e-16	371	368
SCMH1	0.426269	8.22608e-18	2.12555e-16	371	371
MAZ	0.426122	8.46414e-18	2.1814e-16	371	371
LASS5	0.425504	9.54455e-18	2.45667e-16	371	371
SFRS3	0.425479	9.58941e-18	2.46503e-16	371	371
HIC2	0.424867	1.07973e-17	2.75775e-16	371	371
PARP2	0.424585	1.14037e-17	2.90888e-16	371	371
HNRNPR	0.42432	1.20033e-17	3.05793e-16	371	371
TDP1	0.424294	1.20626e-17	3.0691e-16	371	371
NVL	0.424269	1.21209e-17	3.08e-16	371	371
SKP2	0.424218	1.22418e-17	3.10678e-16	371	371
ZNF519	0.424003	1.27603e-17	3.23013e-16	371	367
C20orf117	0.423853	1.31362e-17	3.31684e-16	371	371
RBM12B	0.423411	1.43037e-17	3.59797e-16	371	371
BAK1	0.423363	1.44377e-17	3.62709e-16	371	371
LOC642846	0.423274	1.46857e-17	3.68474e-16	371	371
INTS7	0.422932	1.56863e-17	3.92097e-16	371	371
TEX10	0.42252	1.6979e-17	4.23879e-16	371	371
COPS7B	0.422481	1.71072e-17	4.26545e-16	371	371
STX1A	0.422409	1.73447e-17	4.31839e-16	371	371
MPP2	0.422364	1.74956e-17	4.34599e-16	371	354
CDKAL1	0.42221	1.80211e-17	4.47095e-16	371	371
SIPA1L3	0.422025	1.86722e-17	4.62096e-16	371	371
C9orf40	0.421694	1.98943e-17	4.9112e-16	371	371
MYLK2	0.421532	2.05213e-17	5.04316e-16	371	320
LBR	0.421529	2.05301e-17	5.04316e-16	371	371
ZMYND19	0.421274	2.15578e-17	5.28259e-16	371	371
RAVER1	0.421214	2.18086e-17	5.33747e-16	371	371
CASC5	0.421059	2.24624e-17	5.49074e-16	371	371
SBK1	0.42098	2.28064e-17	5.56118e-16	371	370
GRK6	0.420881	2.32408e-17	5.64746e-16	371	371
HSF2	0.420874	2.32736e-17	5.64746e-16	371	371
LEPRE1	0.420874	2.32736e-17	5.64746e-16	371	371
MAST2	0.420299	2.59738e-17	6.28736e-16	371	371
DZIP1L	0.420098	2.69866e-17	6.51669e-16	371	369
KDM1A	0.419988	2.75576e-17	6.64652e-16	371	371
HNRNPM	0.419701	2.91055e-17	7.00289e-16	371	371
CCHCR1	0.419656	2.93558e-17	7.05461e-16	371	371
MEX3A	0.419468	3.04259e-17	7.29417e-16	371	371
PKM2	0.419401	3.08165e-17	7.37007e-16	371	371
FOXK2	0.419377	3.09538e-17	7.39402e-16	371	371
ZNF643	0.41937	3.09956e-17	7.39515e-16	371	370
ZNF620	0.419138	3.23914e-17	7.71892e-16	371	371
ADCY6	0.419118	3.25159e-17	7.73933e-16	371	371
EWSR1	0.418753	3.48477e-17	8.27457e-16	371	371
LRDD	0.418705	3.51709e-17	8.34135e-16	371	371
GPRIN1	0.418461	3.68309e-17	8.70396e-16	371	371
PRKDC	0.41833	3.77586e-17	8.91265e-16	371	371
APAF1	0.417908	4.09018e-17	9.62038e-16	371	371
LSM14B	0.417558	4.36932e-17	1.02527e-15	371	371
DLEU2	0.417429	4.47775e-17	1.04948e-15	371	371
KCTD7	0.416911	4.93737e-17	1.15584e-15	371	371
BFSP1	0.416589	5.24549e-17	1.2251e-15	371	371
GTPBP2	0.416535	5.29952e-17	1.23627e-15	371	371
CANT1	0.416452	5.38355e-17	1.25388e-15	371	371
PRR3	0.416446	5.3894e-17	1.25388e-15	371	371
DUSP5P	0.416441	5.39391e-17	1.25388e-15	371	267
BUB3	0.416378	5.45883e-17	1.26749e-15	371	371
MSH5	0.416068	5.78602e-17	1.3419e-15	371	371
ZIC2	0.415969	5.89478e-17	1.36553e-15	371	356
XPO1	0.41595	5.91599e-17	1.36885e-15	371	371
RPAP3	0.415778	6.11054e-17	1.41223e-15	371	371
PPHLN1	0.415729	6.16674e-17	1.42192e-15	371	371
GMNN	0.415708	6.19152e-17	1.42598e-15	371	371
DHX9	0.415611	6.30452e-17	1.45033e-15	371	371
GTF3C2	0.4155	6.43825e-17	1.47836e-15	371	371
TCHP	0.415497	6.44121e-17	1.47836e-15	371	371
DHX34	0.415446	6.50379e-17	1.48838e-15	371	371
DCAF16	0.415443	6.50729e-17	1.48838e-15	371	371
SETDB1	0.415379	6.58614e-17	1.50469e-15	371	371
PM20D2	0.415367	6.60058e-17	1.50626e-15	371	371
FBXL18	0.415311	6.67014e-17	1.5204e-15	371	371
HN1	0.414593	7.63008e-17	1.73128e-15	371	371
ACIN1	0.414392	7.92321e-17	1.79575e-15	371	371
TAF4	0.414035	8.46857e-17	1.91499e-15	371	371
NRAS	0.413953	8.59999e-17	1.94251e-15	371	371
LY6G5B	0.413702	9.01228e-17	2.03103e-15	371	370
SMARCC2	0.413375	9.57772e-17	2.15358e-15	371	371
TRA2B	0.412999	1.02732e-16	2.30216e-15	371	371
ARL6IP6	0.412639	1.09854e-16	2.45624e-15	371	371
CALU	0.412567	1.11323e-16	2.4863e-15	371	371
ABCC5	0.412449	1.13794e-16	2.5358e-15	371	371
GIT1	0.412307	1.16826e-16	2.60046e-15	371	371
GLMN	0.412007	1.23531e-16	2.74052e-15	371	371
SFRS14	0.411876	1.26561e-16	2.8015e-15	371	371
NEURL3	0.411847	1.27241e-16	2.81343e-15	371	369
C12orf75	0.411738	1.29845e-16	2.86528e-15	371	371
ZNF26	0.411736	1.29874e-16	2.86528e-15	371	371
SKA2	0.41154	1.3468e-16	2.96476e-15	371	371
CLCN2	0.411311	1.40531e-16	3.09013e-15	371	371
BRIX1	0.411144	1.44923e-16	3.17619e-15	371	371
YWHAQ	0.411083	1.46585e-16	3.20909e-15	371	371
ZNF473	0.410986	1.49212e-16	3.26301e-15	371	371
PHIP	0.410715	1.56893e-16	3.42346e-15	371	371
BAZ1B	0.410614	1.59844e-16	3.47644e-15	371	371
ABI2	0.410166	1.73598e-16	3.76324e-15	371	371
PTMA	0.410003	1.78892e-16	3.86959e-15	371	371
ZNF765	0.409987	1.7942e-16	3.87679e-15	371	371
PIGS	0.409692	1.89435e-16	4.08433e-15	371	371
DHX37	0.408888	2.19626e-16	4.72505e-15	371	371
CCDC43	0.408711	2.26856e-16	4.87006e-15	371	371
DKC1	0.408586	2.32116e-16	4.97228e-15	371	371
SMCHD1	0.407989	2.58926e-16	5.53468e-15	371	371
ZNF346	0.407892	2.63566e-16	5.6218e-15	371	371
COIL	0.407828	2.66698e-16	5.68252e-15	371	371
HCG18	0.407452	2.85674e-16	6.06738e-15	371	371
NONO	0.407288	2.94336e-16	6.24469e-15	371	371
SALL2	0.407277	2.94918e-16	6.25038e-15	371	369
BUD13	0.407172	3.00617e-16	6.35764e-15	371	371
TMEM48	0.40699	3.10819e-16	6.55252e-15	371	371
BRD9	0.406945	3.13335e-16	6.59859e-15	371	371
C12orf41	0.406447	3.43123e-16	7.21066e-15	371	371
TRIM31	0.4056	4.00266e-16	8.36737e-15	371	364
PLXNA1	0.405413	4.14053e-16	8.6465e-15	371	371
C14orf106	0.405372	4.171e-16	8.70101e-15	371	371
FOXD2	0.404842	4.59209e-16	9.56941e-15	371	371
SMG5	0.404694	4.71619e-16	9.81777e-15	371	371
KCNMB3	0.404432	4.94571e-16	1.02527e-14	371	371
SUDS3	0.403988	5.35837e-16	1.10966e-14	371	371
KIF2A	0.403734	5.60994e-16	1.15815e-14	371	371
PLP2	0.403639	5.70726e-16	1.17702e-14	371	371
SFRS1	0.403359	6.00254e-16	1.23253e-14	371	371
ZNF384	0.403354	6.00735e-16	1.23253e-14	371	371
CCDC150	0.403034	6.36394e-16	1.30167e-14	371	371
STX6	0.402975	6.43154e-16	1.3128e-14	371	371
FAM111A	0.402846	6.58339e-16	1.34242e-14	371	371
IGSF3	0.402705	6.75174e-16	1.37534e-14	371	371
ACBD7	0.402267	7.30437e-16	1.48639e-14	371	369
TJAP1	0.402176	7.42434e-16	1.50926e-14	371	371
GMEB2	0.402066	7.57294e-16	1.5379e-14	371	371
UBE2O	0.402047	7.59865e-16	1.54155e-14	371	371
PITX1	0.401821	7.91336e-16	1.60376e-14	371	323
CBX2	0.40168	8.1153e-16	1.64302e-14	371	371
RAB42	0.401431	8.48556e-16	1.71103e-14	371	363
RBM15B	0.401334	8.63362e-16	1.73561e-14	371	371
CCT5	0.401215	8.8194e-16	1.77117e-14	371	371
HNRNPA1L2	0.401046	9.0905e-16	1.82101e-14	371	371
PDSS1	0.401038	9.10411e-16	1.82101e-14	371	371
CCDC138	0.400909	9.31559e-16	1.85957e-14	371	370
SNRPA	0.400818	9.46921e-16	1.88834e-14	371	371
ZNF142	0.400404	1.0194e-15	2.02882e-14	371	371
PTTG2	0.400181	1.06087e-15	2.10504e-14	371	220
TTLL4	0.399867	1.12179e-15	2.2215e-14	371	371
EDC3	0.399792	1.1369e-15	2.24696e-14	371	371
LSM11	0.399734	1.14872e-15	2.26806e-14	371	371
SAP130	0.399552	1.1866e-15	2.34054e-14	371	371
ATXN2L	0.399546	1.18781e-15	2.34061e-14	371	371
METTL6	0.399444	1.20953e-15	2.3787e-14	371	371
SFRS13B	0.399437	1.21107e-15	2.37938e-14	371	368
PLEKHG2	0.399269	1.24777e-15	2.44426e-14	371	371
LRRC37B	0.399061	1.29486e-15	2.53401e-14	371	371
POLE3	0.398735	1.37197e-15	2.67178e-14	371	371
NR2C2AP	0.398631	1.39734e-15	2.71854e-14	371	371
HNRNPD	0.398382	1.46056e-15	2.83322e-14	371	371
FBXO46	0.398364	1.46502e-15	2.83912e-14	371	371
MICB	0.39789	1.59332e-15	3.08177e-14	371	371
ZMYND10	0.39732	1.76227e-15	3.39863e-14	371	368
DDR1	0.397234	1.78923e-15	3.44397e-14	371	371
WASF1	0.39682	1.92471e-15	3.68338e-14	371	371
SIP1	0.396514	2.03136e-15	3.88375e-14	371	371
TBC1D22B	0.3965	2.0362e-15	3.88688e-14	371	371
TFRC	0.396498	2.0369e-15	3.88688e-14	371	371
DR1	0.39638	2.07989e-15	3.95756e-14	371	371
OTX1	0.396294	2.11149e-15	4.01002e-14	371	327
NDOR1	0.396155	2.1636e-15	4.10117e-14	371	371
FAM24B	0.396143	2.16828e-15	4.10613e-14	371	356
MTA2	0.396125	2.17518e-15	4.11528e-14	371	371
C3orf34	0.396002	2.22249e-15	4.19682e-14	371	371
NFE2L3	0.395993	2.22625e-15	4.19994e-14	371	371
SAPS1	0.395765	2.31726e-15	4.35925e-14	371	371
AACS	0.395629	2.37333e-15	4.45632e-14	371	371
DMBX1	0.395421	2.46139e-15	4.61297e-14	371	187
TRAF5	0.395294	2.51678e-15	4.71233e-14	371	371
ZBTB34	0.3952	2.55877e-15	4.78646e-14	371	371
FNBP4	0.395093	2.60692e-15	4.85929e-14	371	371
TMEM65	0.394881	2.70545e-15	5.0278e-14	371	371
GAS2L3	0.394834	2.72817e-15	5.0653e-14	371	349
KREMEN2	0.394511	2.88678e-15	5.33493e-14	371	306
CCDC137	0.394353	2.96766e-15	5.47704e-14	371	371
TRMT6	0.394348	2.96987e-15	5.47704e-14	371	371
RIT1	0.394344	2.97193e-15	5.47704e-14	371	371
UPF3B	0.39397	3.17288e-15	5.82582e-14	371	371
ZBED4	0.393638	3.3618e-15	6.16134e-14	371	371
FLVCR1	0.393493	3.44802e-15	6.30775e-14	371	371
IL12A	0.392573	4.04647e-15	7.39348e-14	371	331
HDAC2	0.39257	4.04893e-15	7.39348e-14	371	371
MED22	0.392373	4.18958e-15	7.64329e-14	371	371
CEP192	0.392323	4.22587e-15	7.70245e-14	371	371
TRRAP	0.392223	4.30017e-15	7.82355e-14	371	371
SPHK1	0.392039	4.43954e-15	8.05506e-14	371	371
UBE2Z	0.391938	4.51812e-15	8.19017e-14	371	371
PI4KB	0.391926	4.52745e-15	8.19799e-14	371	371
EPPK1	0.391922	4.53066e-15	8.19799e-14	371	370
CDK5R1	0.391877	4.56564e-15	8.25379e-14	371	371
MPP6	0.391737	4.67765e-15	8.44096e-14	371	371
C9orf45	0.391648	4.75053e-15	8.56471e-14	371	371
KIAA0226	0.391631	4.76455e-15	8.58222e-14	371	371
NPC1	0.391235	5.10305e-15	9.17535e-14	371	371
DNAJC5	0.391222	5.11396e-15	9.18668e-14	371	371
PUS7	0.390871	5.43419e-15	9.74436e-14	371	371
ZNF248	0.39083	5.47241e-15	9.79527e-14	371	371
MAPRE1	0.390609	5.68514e-15	1.01669e-13	371	371
TUBD1	0.390463	5.83092e-15	1.04178e-13	371	371
ELOVL7	0.390261	6.03662e-15	1.07569e-13	371	365
GLT25D1	0.390128	6.17751e-15	1.09981e-13	371	371
ISG20L2	0.389775	6.56355e-15	1.16541e-13	371	371
IGSF1	0.389582	6.78565e-15	1.20377e-13	371	358
SMPDL3B	0.389225	7.21503e-15	1.27767e-13	371	350
ZNF37B	0.389101	7.37071e-15	1.30398e-13	371	371
NAP1L1	0.388988	7.51484e-15	1.32605e-13	371	371
C13orf37	0.388734	7.84881e-15	1.38253e-13	371	371
SLC26A11	0.388595	8.03813e-15	1.41463e-13	371	371
SPATS2L	0.38856	8.0872e-15	1.42201e-13	371	371
ANAPC5	0.388211	8.58555e-15	1.50697e-13	371	371
UNG	0.388163	8.65652e-15	1.51809e-13	371	371
C7orf44	0.388102	8.74608e-15	1.5311e-13	371	371
RCAN3	0.388041	8.83866e-15	1.54595e-13	371	365
CCDC45	0.388033	8.84984e-15	1.54655e-13	371	371
TNRC18	0.387996	8.90726e-15	1.55522e-13	371	371
RANBP1	0.38793	9.00738e-15	1.57132e-13	371	371
SMARCA4	0.387789	9.22706e-15	1.60683e-13	371	371
IKBKE	0.3869	1.07385e-14	1.8619e-13	371	371
DYRK2	0.386846	1.08385e-14	1.87761e-13	371	371
C1orf65	0.38673	1.1055e-14	1.91179e-13	371	158
SAC3D1	0.386688	1.1134e-14	1.92378e-13	371	371
PRR19	0.386663	1.11821e-14	1.93041e-13	371	370
ZNF335	0.386425	1.16448e-14	2.00508e-13	371	371
GTPBP3	0.386406	1.16813e-14	2.00963e-13	371	371
HAUS2	0.386374	1.17458e-14	2.0175e-13	371	371
CDKN2A	0.386373	1.17473e-14	2.0175e-13	371	371
C11orf80	0.386346	1.18018e-14	2.02511e-13	371	371
UTP6	0.386334	1.1825e-14	2.02735e-13	371	371
LIMK1	0.386191	1.21175e-14	2.07392e-13	371	371
CKS1B	0.386085	1.23375e-14	2.10795e-13	371	371
SFI1	0.38595	1.26238e-14	2.15318e-13	371	371
RMI1	0.385945	1.26348e-14	2.1532e-13	371	371
NT5DC2	0.385897	1.27383e-14	2.16899e-13	371	371
POM121C	0.385509	1.36035e-14	2.30843e-13	371	371
SAAL1	0.38548	1.36702e-14	2.31778e-13	371	371
SLC36A1	0.385288	1.41239e-14	2.39062e-13	371	371
MMD	0.384675	1.56667e-14	2.64727e-13	371	371
ZNF605	0.384459	1.62497e-14	2.73649e-13	371	371
CUZD1	0.38425	1.68332e-14	2.83236e-13	371	345
PIGU	0.384124	1.71957e-14	2.89091e-13	371	371
ZBTB9	0.383935	1.77531e-14	2.97959e-13	371	371
P2RX4	0.383813	1.8122e-14	3.03895e-13	371	371
C15orf21	0.383465	1.92162e-14	3.21973e-13	371	371
CCDC88A	0.383352	1.95877e-14	3.27371e-13	371	371
KIAA0528	0.383272	1.98513e-14	3.31499e-13	371	371
ARHGAP19	0.383068	2.05443e-14	3.42784e-13	371	371
LOC100272146	0.383022	2.07054e-14	3.45183e-13	371	371
KRBA1	0.383015	2.07299e-14	3.45302e-13	371	370
CLK2	0.382989	2.08195e-14	3.46505e-13	371	371
NCBP2	0.382905	2.11177e-14	3.51174e-13	371	371
HNRNPH3	0.382716	2.17967e-14	3.62164e-13	371	371
FAM119A	0.382431	2.28646e-14	3.79275e-13	371	371
G2E3	0.382133	2.40358e-14	3.9837e-13	371	371
LRRC37B2	0.382018	2.45063e-14	4.05831e-13	371	371
DQX1	0.381297	2.76466e-14	4.56696e-13	371	249
PLCB3	0.381244	2.78925e-14	4.60377e-13	371	371
PARP1	0.381235	2.7937e-14	4.60579e-13	371	371
TPD52L2	0.381217	2.80222e-14	4.6137e-13	371	371
CHD4	0.381165	2.8265e-14	4.64984e-13	371	371
KCNG3	0.381026	2.89312e-14	4.7555e-13	371	119
SLC1A5	0.380833	2.98773e-14	4.8989e-13	371	371
DPF2	0.38057	3.12167e-14	5.1143e-13	371	371
WDR53	0.380321	3.25392e-14	5.32222e-13	371	371
KIN	0.380046	3.40626e-14	5.55687e-13	371	371
MARS	0.380042	3.40854e-14	5.55687e-13	371	371
UPK3A	0.379978	3.44527e-14	5.61215e-13	371	305
TIGD7	0.379971	3.44928e-14	5.61409e-13	371	371
CCDC93	0.379958	3.45681e-14	5.62177e-13	371	371
MRE11A	0.379517	3.72001e-14	6.04486e-13	371	371
DCP2	0.379428	3.77491e-14	6.12409e-13	371	371
PRCC	0.37924	3.89502e-14	6.30353e-13	371	371
CCDC21	0.379042	4.02505e-14	6.49814e-13	371	371
ZNF589	0.378843	4.15991e-14	6.71042e-13	371	371
LAPTM4B	0.378796	4.19226e-14	6.75714e-13	371	371
CEP110	0.378767	4.2126e-14	6.78443e-13	371	371
ZMYM1	0.378576	4.34798e-14	6.99681e-13	371	371
PDGFRL	0.378497	4.40536e-14	7.0777e-13	371	371
TIGD1	0.378476	4.42065e-14	7.09655e-13	371	371
SF3A2	0.378436	4.4501e-14	7.13233e-13	371	371
SAP30	0.378231	4.60332e-14	7.36605e-13	371	371
TRIM24	0.377862	4.89298e-14	7.79823e-13	371	371
PGS1	0.377794	4.94833e-14	7.88015e-13	371	371
C5orf13	0.377573	5.1322e-14	8.1599e-13	371	371
BCORL1	0.377465	5.22464e-14	8.30026e-13	371	371
MAMSTR	0.377209	5.45032e-14	8.6519e-13	371	370
TBC1D10B	0.37702	5.62226e-14	8.91063e-13	371	371
ZNF695	0.376729	5.89872e-14	9.33394e-13	371	283
PRMT3	0.37663	5.9949e-14	9.47109e-13	371	371
RAE1	0.376227	6.40587e-14	1.00804e-12	371	371
ATP2B1	0.376177	6.45809e-14	1.01545e-12	371	371
DDX46	0.375979	6.67217e-14	1.04581e-12	371	371
ZNF84	0.375973	6.6789e-14	1.04605e-12	371	371
CLIC1	0.375821	6.84742e-14	1.06992e-12	371	371
STOX1	0.375714	6.96874e-14	1.08802e-12	371	357
TNFRSF11A	0.375704	6.98036e-14	1.08898e-12	371	369
MDK	0.375581	7.12187e-14	1.10932e-12	371	371
FAM49B	0.375479	7.2426e-14	1.12724e-12	371	371
LOC642852	0.37518	7.6059e-14	1.18194e-12	371	371
PRTFDC1	0.375062	7.75397e-14	1.20214e-12	371	371
PIAS3	0.375036	7.78744e-14	1.20545e-12	371	371
MGC57346	0.374771	8.13207e-14	1.25782e-12	371	371
PAK6	0.374572	8.40068e-14	1.29635e-12	371	352
SALL4	0.374554	8.42511e-14	1.29832e-12	371	329
YY1AP1	0.374553	8.42652e-14	1.29832e-12	371	371
LYPD6	0.374274	8.8201e-14	1.35686e-12	371	322
DSG2	0.374226	8.88941e-14	1.36542e-12	371	371
LOC341056	0.37418	8.95594e-14	1.37458e-12	371	370
PALB2	0.374076	9.10864e-14	1.39586e-12	371	371
COL9A2	0.373785	9.55201e-14	1.46044e-12	371	370
SLC26A6	0.373776	9.56572e-14	1.46066e-12	371	371
RAB35	0.373633	9.79011e-14	1.49226e-12	371	371
OTUD3	0.373231	1.0452e-13	1.5895e-12	371	371
GPR120	0.373223	1.04658e-13	1.59038e-12	371	273
STRBP	0.37283	1.11573e-13	1.69417e-12	371	371
WDR85	0.372787	1.12355e-13	1.70475e-12	371	371
DLL3	0.372775	1.12558e-13	1.70638e-12	371	139
C12orf65	0.372771	1.12634e-13	1.70638e-12	371	371
C7orf60	0.372598	1.15852e-13	1.75114e-12	371	371
PMS2L3	0.372512	1.17468e-13	1.77154e-12	371	371
ZNF92	0.372447	1.18712e-13	1.78759e-12	371	371
MCOLN3	0.372069	1.26216e-13	1.89629e-12	371	312
MARCKS	0.372064	1.26316e-13	1.89636e-12	371	371
PRPF39	0.371997	1.27697e-13	1.91565e-12	371	371
EXOG	0.371891	1.29901e-13	1.94725e-12	371	371
C17orf80	0.371843	1.30916e-13	1.96099e-12	371	371
ARID3B	0.371797	1.31893e-13	1.97413e-12	371	371
FAM122B	0.371733	1.33262e-13	1.99163e-12	371	371
SLC12A9	0.37139	1.40859e-13	2.10044e-12	371	371
LOC80154	0.37116	1.46211e-13	2.17862e-12	371	371
ORC2L	0.371101	1.47611e-13	2.19784e-12	371	371
LHX4	0.37105	1.4883e-13	2.21433e-12	371	338
LOC723809	0.371013	1.49708e-13	2.22408e-12	371	219
DHDH	0.370741	1.56412e-13	2.32021e-12	371	337
GTF2IRD1	0.370622	1.59455e-13	2.36183e-12	371	371
REEP2	0.370605	1.59878e-13	2.36634e-12	371	364
PACSIN1	0.370164	1.71644e-13	2.53296e-12	371	364
C6orf134	0.370055	1.74706e-13	2.57623e-12	371	371
RTDR1	0.370033	1.75302e-13	2.58311e-12	371	328
PPP2R5D	0.369904	1.78998e-13	2.63563e-12	371	371
IGF2BP1	0.369802	1.81942e-13	2.677e-12	371	329
RBM28	0.369542	1.89702e-13	2.78295e-12	371	371
HIST1H1B	0.369492	1.91237e-13	2.80134e-12	371	265
C18orf10	0.369467	1.91999e-13	2.81043e-12	371	371
THOC5	0.369248	1.98876e-13	2.90896e-12	371	371
ZNF764	0.369221	1.99743e-13	2.91951e-12	371	371
KIAA1009	0.369206	2.00216e-13	2.92428e-12	371	371
BFSP2	0.369077	2.04407e-13	2.98329e-12	371	274
NCOR2	0.369062	2.0487e-13	2.98787e-12	371	371
ARID3A	0.368947	2.08699e-13	3.04148e-12	371	371
PTPDC1	0.368198	2.35251e-13	3.42093e-12	371	371
POLR3C	0.368021	2.42004e-13	3.514e-12	371	371
IARS	0.367992	2.43127e-13	3.52773e-12	371	371
UBE2I	0.367904	2.46559e-13	3.56973e-12	371	371
NFYA	0.367896	2.46885e-13	3.57185e-12	371	371
DIP2B	0.367725	2.53725e-13	3.66283e-12	371	371
RNF216	0.367712	2.54249e-13	3.66774e-12	371	371
OLA1	0.367638	2.57245e-13	3.70828e-12	371	371
SLC37A3	0.367632	2.57511e-13	3.70942e-12	371	371
ANKLE1	0.367433	2.65796e-13	3.81772e-12	371	365
C6orf147	0.367374	2.6834e-13	3.8515e-12	371	178
C12orf4	0.367144	2.7834e-13	3.98928e-12	371	371
CCT2	0.367107	2.79984e-13	4.00995e-12	371	371
GGCT	0.367083	2.81059e-13	4.02246e-12	371	371
PEG10	0.366986	2.85413e-13	4.08183e-12	371	371
ZNF8	0.366963	2.86467e-13	4.09103e-12	371	371
JRK	0.366855	2.91447e-13	4.1562e-12	371	371
DGKZ	0.36683	2.92602e-13	4.16968e-12	371	371
FAM71D	0.366631	3.02002e-13	4.29749e-12	371	371
FANCM	0.366597	3.03657e-13	4.31796e-12	371	371
C19orf61	0.366559	3.05457e-13	4.34046e-12	371	371
ZNF738	0.366536	3.06599e-13	4.35358e-12	371	371
MAPK13	0.36642	3.12283e-13	4.43113e-12	371	371
DARS2	0.366269	3.19849e-13	4.53525e-12	371	371
ABCC10	0.366254	3.20616e-13	4.5429e-12	371	371
HMGN4	0.366206	3.23074e-13	4.57447e-12	371	371
VWA5B2	0.366196	3.23609e-13	4.57879e-12	371	324
POLR2D	0.365945	3.36761e-13	4.7615e-12	371	371
CTNND2	0.365799	3.44632e-13	4.86933e-12	371	283
RAD21	0.365551	3.58441e-13	5.06086e-12	371	371
TLK2	0.365077	3.86367e-13	5.43588e-12	371	371
ZBED5	0.365046	3.88269e-13	5.45465e-12	371	371
INPP5J	0.365041	3.88522e-13	5.45465e-12	371	366
INTS4	0.364688	4.10823e-13	5.75556e-12	371	371
FER1L4	0.364622	4.15118e-13	5.81165e-12	371	359
OSBPL3	0.364274	4.38523e-13	6.13502e-12	371	371
PPFIA4	0.364196	4.43985e-13	6.20707e-12	371	339
GRPEL2	0.363783	4.73813e-13	6.60553e-12	371	371
TPRKB	0.363601	4.87575e-13	6.79264e-12	371	371
PTPN23	0.363363	5.06184e-13	7.03712e-12	371	371
PHF21A	0.363057	5.31043e-13	7.37244e-12	371	371
EXOSC2	0.363046	5.31988e-13	7.38041e-12	371	371
LRRC59	0.362956	5.39572e-13	7.48042e-12	371	371
C13orf23	0.362773	5.5525e-13	7.69241e-12	371	371
HDAC1	0.362646	5.66446e-13	7.83662e-12	371	371
PURB	0.36235	5.93309e-13	8.18553e-12	371	371
FAM109A	0.362285	5.99428e-13	8.26423e-12	371	371
AP4M1	0.362219	6.05638e-13	8.3383e-12	371	371
B4GALT3	0.362162	6.11003e-13	8.40635e-12	371	371
NDRG1	0.362138	6.13361e-13	8.43297e-12	371	371
ZNF101	0.361927	6.33886e-13	8.70315e-12	371	371
MARK2	0.361711	6.55695e-13	8.99639e-12	371	371
C1QL4	0.361557	6.71631e-13	9.2087e-12	371	283
ZDHHC13	0.361394	6.88924e-13	9.42633e-12	371	371
SGK494	0.361344	6.94378e-13	9.49444e-12	371	371
IFT80	0.361321	6.96884e-13	9.52217e-12	371	371
MCM3APAS	0.361304	6.98638e-13	9.53959e-12	371	364
TRIM65	0.361144	7.16379e-13	9.76177e-12	371	371
FIP1L1	0.361	7.32634e-13	9.97644e-12	371	371
CSNK1G1	0.360971	7.35967e-13	1.0015e-11	371	371
ZNF195	0.360895	7.44654e-13	1.01263e-11	371	371
GPRC5D	0.360522	7.89263e-13	1.0711e-11	371	342
IGF2BP2	0.360304	8.16464e-13	1.1065e-11	371	370
FOXJ1	0.360031	8.51808e-13	1.15362e-11	371	319
ZNF282	0.359965	8.60578e-13	1.16391e-11	371	371
RALGAPB	0.35978	8.85623e-13	1.19535e-11	371	371
DDN	0.359748	8.9002e-13	1.20047e-11	371	288
SLMO2	0.359586	9.1275e-13	1.22947e-11	371	371
FANCL	0.359433	9.34631e-13	1.25809e-11	371	371
ZNF664	0.359285	9.56314e-13	1.28554e-11	371	371
THOC2	0.359102	9.83815e-13	1.31806e-11	371	371
FBXL19	0.358929	1.01047e-12	1.35196e-11	371	371
BAT2L2	0.358822	1.02734e-12	1.37361e-11	371	371
CTDSPL2	0.35871	1.04522e-12	1.39656e-11	371	371
SNHG12	0.358647	1.05556e-12	1.4085e-11	371	371
C7orf36	0.358617	1.06044e-12	1.41407e-11	371	371
ZNF681	0.35858	1.06653e-12	1.42123e-11	371	369
NXPH4	0.358413	1.09441e-12	1.45741e-11	371	368
TCP10L2	0.358338	1.10717e-12	1.47342e-11	371	185
HMGXB4	0.35814	1.14144e-12	1.517e-11	371	371
C1orf93	0.358081	1.15187e-12	1.52984e-11	371	371
UBXN2A	0.357917	1.18134e-12	1.56689e-11	371	371
SUV39H1	0.357866	1.19078e-12	1.57731e-11	371	371
ZKSCAN3	0.357616	1.23744e-12	1.63586e-11	371	371
GTPBP4	0.357578	1.24466e-12	1.6443e-11	371	371
TTLL5	0.357548	1.2505e-12	1.65076e-11	371	371
SOAT1	0.357506	1.25867e-12	1.65952e-11	371	371
DLK2	0.357128	1.33404e-12	1.7554e-11	371	329
ZNF85	0.357079	1.34416e-12	1.76755e-11	371	369
SIX5	0.356894	1.3828e-12	1.81477e-11	371	371
HNRNPA1	0.356763	1.41091e-12	1.84922e-11	371	371
C16orf93	0.356581	1.451e-12	1.89926e-11	371	369
RNF138	0.356502	1.46848e-12	1.92089e-11	371	371
SLC1A4	0.356361	1.5007e-12	1.96045e-11	371	371
RCC1	0.356333	1.50713e-12	1.96756e-11	371	369
FAM110A	0.356309	1.51269e-12	1.97352e-11	371	371
FAM102B	0.356267	1.52256e-12	1.98252e-11	371	371
MPZL1	0.356222	1.53296e-12	1.99475e-11	371	371
HEATR6	0.356146	1.5509e-12	2.01546e-11	371	371
RBM10	0.355966	1.59432e-12	2.06919e-11	371	371
CNPY4	0.355835	1.62652e-12	2.10961e-11	371	371
C9orf53	0.355681	1.66538e-12	2.1572e-11	371	211
TCTN2	0.35558	1.69139e-12	2.18662e-11	371	371
LOC100286793	0.355292	1.76752e-12	2.28208e-11	371	371
PABPC1L	0.355187	1.7959e-12	2.31722e-11	371	371
DMTF1	0.354928	1.8685e-12	2.40934e-11	371	371
TRIM37	0.354882	1.88155e-12	2.42459e-11	371	371
RAB11FIP4	0.354472	2.00296e-12	2.57604e-11	371	371
HSPB11	0.354371	2.03391e-12	2.61084e-11	371	371
RNF144A	0.354371	2.03394e-12	2.61084e-11	371	371
MMP1	0.354339	2.04401e-12	2.62207e-11	371	345
C10orf81	0.354308	2.05369e-12	2.6328e-11	371	289
DNM1L	0.354233	2.07703e-12	2.66101e-11	371	371
L3MBTL	0.354117	2.11414e-12	2.70507e-11	371	371
C1orf113	0.353994	2.1539e-12	2.75417e-11	371	371
ARMC3	0.353945	2.17014e-12	2.77315e-11	371	117
C7orf68	0.353737	2.23997e-12	2.85869e-11	371	371
CCNI2	0.353732	2.24138e-12	2.85869e-11	371	333
KHDC1	0.353667	2.26381e-12	2.88546e-11	371	278
DGKD	0.35365	2.26967e-12	2.89107e-11	371	371
UTP20	0.353625	2.27826e-12	2.90016e-11	371	371
CCDC123	0.353601	2.2865e-12	2.9088e-11	371	371
DVWA	0.353536	2.30918e-12	2.93577e-11	371	165
SSH2	0.353489	2.32587e-12	2.95377e-11	371	371
C2orf44	0.353333	2.38131e-12	3.01784e-11	371	371
TATDN2	0.353192	2.43283e-12	3.08117e-11	371	371
SNHG3	0.352947	2.52517e-12	3.19406e-11	371	371
POGZ	0.352723	2.61213e-12	3.30196e-11	371	371
CCDC142	0.352629	2.64948e-12	3.34704e-11	371	371
GPC2	0.352544	2.68395e-12	3.38845e-11	371	355
LHFPL3	0.352396	2.74457e-12	3.4584e-11	371	154
HAT1	0.352269	2.7979e-12	3.52114e-11	371	371
CXXC1	0.351905	2.95606e-12	3.71316e-11	371	371
DPH2	0.351614	3.08845e-12	3.87357e-11	371	371
ATP13A2	0.35151	3.13738e-12	3.931e-11	371	371
CYB561D1	0.3515	3.1422e-12	3.93456e-11	371	371
C3orf63	0.351067	3.3536e-12	4.18611e-11	371	371
CIZ1	0.351023	3.37604e-12	4.20832e-11	371	371
ANKRD13D	0.350938	3.41959e-12	4.25782e-11	371	371
WDR4	0.350858	3.46109e-12	4.30679e-11	371	371
CNTNAP1	0.350833	3.47414e-12	4.31928e-11	371	371
RCOR2	0.350823	3.47915e-12	4.32118e-11	371	334
MDM1	0.35056	3.61961e-12	4.48445e-11	371	371
BCOR	0.350525	3.63868e-12	4.50527e-11	371	371
CHD8	0.350447	3.68145e-12	4.5554e-11	371	371
PMS1	0.350405	3.70477e-12	4.57856e-11	371	371
CAND1	0.350334	3.74422e-12	4.61872e-11	371	371
TMEM194B	0.350318	3.75338e-12	4.62716e-11	371	371
LSM2	0.350311	3.75729e-12	4.62911e-11	371	371
LOC220729	0.350239	3.79811e-12	4.67651e-11	371	371
ZNF48	0.350118	3.86762e-12	4.75916e-11	371	371
ESCO1	0.350098	3.87939e-12	4.77069e-11	371	371
KLHDC5	0.350087	3.88559e-12	4.77536e-11	371	371
GIT2	0.349828	4.03975e-12	4.94957e-11	371	371
DHFR	0.349797	4.05843e-12	4.9694e-11	371	371
ARNTL2	0.34968	4.12993e-12	5.05384e-11	371	366
NEB	0.349622	4.16624e-12	5.09514e-11	371	371
DMBT1	0.349488	4.25087e-12	5.19226e-11	371	262
GNB3	0.349369	4.32669e-12	5.28163e-11	371	317
TIGD3	0.349316	4.36136e-12	5.31744e-11	371	370
ATXN7L3	0.349243	4.40934e-12	5.37265e-11	371	371
POLR3F	0.34911	4.49799e-12	5.47732e-11	371	371
CWC27	0.349104	4.50198e-12	5.47883e-11	371	371
ZCCHC17	0.34906	4.53142e-12	5.51129e-11	371	371
SOX12	0.348972	4.59121e-12	5.5772e-11	371	371
C20orf20	0.348959	4.60026e-12	5.58479e-11	371	371
DGCR8	0.348871	4.66136e-12	5.65208e-11	371	371
PIGX	0.348795	4.71466e-12	5.71088e-11	371	371
RPIA	0.348793	4.71559e-12	5.71088e-11	371	371
PPM1M	0.348715	4.77097e-12	5.76393e-11	371	371
LOC92659	0.348693	4.78664e-12	5.77936e-11	371	371
FARSB	0.348594	4.85794e-12	5.86189e-11	371	371
CLDN18	0.34851	4.91951e-12	5.92901e-11	371	244
C20orf118	0.348433	4.9758e-12	5.98599e-11	371	370
CLGN	0.348332	5.05155e-12	6.06246e-11	371	363
LOC147804	0.348103	5.22723e-12	6.26953e-11	371	371
UBE2N	0.347755	5.50454e-12	6.59023e-11	371	371
NRSN2	0.347747	5.51165e-12	6.59479e-11	371	371
RFXAP	0.34752	5.70015e-12	6.80398e-11	371	371
ZNF318	0.347422	5.78408e-12	6.90002e-11	371	371
RHOF	0.347361	5.8364e-12	6.95827e-11	371	368
TMEM206	0.347248	5.93527e-12	7.05925e-11	371	371
FTSJ2	0.347122	6.04736e-12	7.18399e-11	371	371
DBR1	0.346925	6.22673e-12	7.37092e-11	371	371
CDC27	0.346882	6.26687e-12	7.41381e-11	371	371
EXOSC3	0.346849	6.29739e-12	7.4455e-11	371	371
RNF220	0.346638	6.49703e-12	7.67243e-11	371	371
MED12	0.34658	6.55396e-12	7.73508e-11	371	371
DVL2	0.34655	6.58312e-12	7.76488e-11	371	371
ADM2	0.346392	6.73813e-12	7.93363e-11	371	370
FAM118A	0.346378	6.75245e-12	7.94579e-11	371	371
CHEK2	0.346325	6.8061e-12	7.99476e-11	371	371
KCTD6	0.346303	6.82739e-12	8.01505e-11	371	371
NAT10	0.346206	6.92617e-12	8.12622e-11	371	371
HMGA2	0.34617	6.96332e-12	8.16499e-11	371	247
ZNF283	0.346044	7.09395e-12	8.30839e-11	371	370
DCK	0.345594	7.58157e-12	8.85865e-11	371	371
C20orf96	0.345576	7.60169e-12	8.87696e-11	371	371
PTBP2	0.345565	7.61494e-12	8.88722e-11	371	371
LRIG3	0.345531	7.65264e-12	8.91555e-11	371	371
TET3	0.34528	7.94186e-12	9.22552e-11	371	371
GNPDA1	0.345051	8.21468e-12	9.53688e-11	371	371
TEX15	0.344978	8.30253e-12	9.63325e-11	371	142
MAP3K4	0.344871	8.43511e-12	9.78139e-11	371	371
CDK19	0.344804	8.51844e-12	9.86653e-11	371	371
VPS37C	0.344569	8.81844e-12	1.01962e-10	371	371
IFT52	0.344483	8.93048e-12	1.03198e-10	371	371
ZSCAN20	0.344434	8.99523e-12	1.03886e-10	371	371
RPL13P5	0.344427	9.00461e-12	1.0392e-10	371	367
YTHDF1	0.344424	9.00862e-12	1.0392e-10	371	371
TUFT1	0.344227	9.2728e-12	1.06844e-10	371	371
C15orf48	0.344187	9.32755e-12	1.0735e-10	371	367
SNRPG	0.344147	9.38199e-12	1.07915e-10	371	371
LUC7L3	0.344088	9.46351e-12	1.08789e-10	371	371
POC5	0.344055	9.50982e-12	1.09259e-10	371	371
TAF5	0.344031	9.54269e-12	1.09573e-10	371	371
CCDC109B	0.343938	9.67373e-12	1.1095e-10	371	370
OFD1	0.343898	9.73074e-12	1.1154e-10	371	371
SFRS7	0.343794	9.88108e-12	1.13133e-10	371	371
ZFP64	0.343753	9.94027e-12	1.13745e-10	371	371
LSM12	0.343618	1.01391e-11	1.15887e-10	371	371
SF3A3	0.343487	1.03361e-11	1.18004e-10	371	371
IP6K1	0.343419	1.04398e-11	1.19119e-10	371	371
PVRL1	0.343352	1.05418e-11	1.20162e-10	371	371
C1orf159	0.343351	1.05433e-11	1.20162e-10	371	371
EGLN3	0.343313	1.0603e-11	1.20774e-10	371	371
TCP10	0.343245	1.0709e-11	1.21912e-10	371	165
IL4I1	0.343239	1.07187e-11	1.21952e-10	371	371
CDKN2D	0.343211	1.07626e-11	1.22312e-10	371	371
C9orf86	0.342937	1.12014e-11	1.27153e-10	371	371
ZCCHC3	0.342911	1.12444e-11	1.27569e-10	371	371
NKX3-2	0.342882	1.12923e-11	1.28039e-10	371	239
TMEM145	0.342834	1.13715e-11	1.28864e-10	371	330
PPAT	0.342714	1.15724e-11	1.31067e-10	371	371
TPR	0.342682	1.16265e-11	1.31605e-10	371	371
HIST1H3C	0.342454	1.20204e-11	1.356e-10	371	293
UIMC1	0.342448	1.20322e-11	1.35657e-10	371	371
KDM5C	0.342358	1.21905e-11	1.37363e-10	371	371
HPDL	0.342328	1.22447e-11	1.37896e-10	371	356
EIF4A3	0.342299	1.22952e-11	1.38387e-10	371	371
EFNA4	0.342181	1.25092e-11	1.40716e-10	371	371
PIGC	0.342169	1.25321e-11	1.40894e-10	371	371
MFSD2B	0.342132	1.25997e-11	1.41574e-10	371	371
ZBTB5	0.342118	1.26245e-11	1.41773e-10	371	371
SIX2	0.342073	1.2707e-11	1.42568e-10	371	331
SNRPF	0.342072	1.27096e-11	1.42568e-10	371	371
KIAA1586	0.341707	1.34042e-11	1.49956e-10	371	371
LOC374443	0.341706	1.34059e-11	1.49956e-10	371	371
RPA1	0.341471	1.38728e-11	1.54919e-10	371	371
NSD1	0.341334	1.41508e-11	1.57845e-10	371	371
ZNF782	0.341293	1.42355e-11	1.58613e-10	371	371
TULP3	0.341103	1.46348e-11	1.62971e-10	371	371
PRRT2	0.341091	1.4659e-11	1.63146e-10	371	368
TRNP1	0.341084	1.46752e-11	1.63146e-10	371	371
KCTD17	0.341079	1.46842e-11	1.63156e-10	371	371
MTMR2	0.340915	1.50393e-11	1.67008e-10	371	371
PRR12	0.340863	1.51528e-11	1.67987e-10	371	371
LOC256880	0.340807	1.52769e-11	1.6927e-10	371	321
SLC35E4	0.340618	1.5702e-11	1.73786e-10	371	371
EID2B	0.340526	1.59131e-11	1.76025e-10	371	371
TUG1	0.340417	1.61646e-11	1.78707e-10	371	371
MST4	0.34031	1.64179e-11	1.81306e-10	371	371
HNRNPUL2	0.340196	1.66908e-11	1.84218e-10	371	371
LPCAT1	0.340111	1.68989e-11	1.86412e-10	371	371
LUC7L2	0.340079	1.69767e-11	1.87167e-10	371	371
DPF1	0.340035	1.70836e-11	1.88241e-10	371	218
SMYD5	0.339948	1.73011e-11	1.90427e-10	371	371
CDC14A	0.339811	1.7648e-11	1.93924e-10	371	371
CELSR3	0.339785	1.7715e-11	1.94553e-10	371	371
TMEM209	0.33978	1.77266e-11	1.94573e-10	371	371
NAA50	0.33968	1.79849e-11	1.97214e-10	371	371
FBXO41	0.33967	1.80095e-11	1.97352e-10	371	370
TAF11	0.339557	1.83077e-11	2.00399e-10	371	371
LYSMD1	0.339527	1.8387e-11	2.01156e-10	371	371
C10orf137	0.339348	1.88668e-11	2.06075e-10	371	371
SLC2A6	0.339334	1.89055e-11	2.06376e-10	371	371
ZNF257	0.339184	1.93189e-11	2.10657e-10	371	342
NCOA6	0.339091	1.95795e-11	2.13265e-10	371	371
ABHD3	0.339012	1.98056e-11	2.15611e-10	371	371
SNHG4	0.338969	1.99283e-11	2.16828e-10	371	321
HOXA11	0.338872	2.02081e-11	2.19752e-10	371	234
CAPG	0.338853	2.02632e-11	2.20231e-10	371	371
VEGFB	0.33882	2.03611e-11	2.21174e-10	371	371
UBTF	0.338537	2.12064e-11	2.2998e-10	371	371
UNC119B	0.338524	2.12463e-11	2.30288e-10	371	371
BRD8	0.338391	2.1657e-11	2.34484e-10	371	371
NME6	0.338325	2.18653e-11	2.36482e-10	371	371
CHKA	0.338214	2.2216e-11	2.39885e-10	371	371
ALG6	0.338209	2.22322e-11	2.3993e-10	371	371
MTA3	0.338149	2.24233e-11	2.41599e-10	371	371
CORO1C	0.337785	2.36277e-11	2.54301e-10	371	371
HNRNPC	0.337536	2.44865e-11	2.63118e-10	371	371
ZNF133	0.337486	2.46649e-11	2.64892e-10	371	371
AKAP8	0.337478	2.46907e-11	2.65026e-10	371	371
ZNF131	0.337305	2.53112e-11	2.7154e-10	371	371
NUP160	0.337278	2.54089e-11	2.72442e-10	371	371
UBE2E1	0.337182	2.57627e-11	2.76087e-10	371	371
OSBPL6	0.337124	2.59757e-11	2.7807e-10	371	369
SBF1	0.337079	2.6143e-11	2.7971e-10	371	371
CCDC41	0.336742	2.74373e-11	2.92459e-10	371	371
BCL2L14	0.33667	2.77217e-11	2.95332e-10	371	355
ZNF714	0.336292	2.92586e-11	3.11539e-10	371	371
FAM117B	0.336282	2.93003e-11	3.1165e-10	371	371
NOP58	0.336132	2.99321e-11	3.18031e-10	371	371
PLEKHA9	0.336075	3.01783e-11	3.20476e-10	371	371
SYNGR4	0.336036	3.03452e-11	3.22076e-10	371	320
CCDC64	0.33567	3.19716e-11	3.38977e-10	371	371
C9orf110	0.335576	3.24004e-11	3.43341e-10	371	350
TCF7L1	0.335524	3.26419e-11	3.45532e-10	371	371
POLG2	0.33551	3.27072e-11	3.4604e-10	371	371
C15orf39	0.335361	3.34074e-11	3.5282e-10	371	371
RIMBP3C	0.335316	3.36239e-11	3.54796e-10	371	304
GAL3ST1	0.335256	3.39115e-11	3.57642e-10	371	369
SEPT3	0.335191	3.42293e-11	3.60802e-10	371	366
ADNP2	0.335065	3.48476e-11	3.66931e-10	371	371
VEZF1	0.334954	3.53976e-11	3.72525e-10	371	371
C3orf57	0.334949	3.54232e-11	3.72598e-10	371	335
DDHD1	0.334925	3.55463e-11	3.73696e-10	371	371
ZNF169	0.334874	3.58025e-11	3.76191e-10	371	371
KLHL17	0.334848	3.59381e-11	3.77416e-10	371	371
RNPS1	0.334814	3.61122e-11	3.78845e-10	371	371
SYT1	0.334579	3.73331e-11	3.9083e-10	371	359
NCRNA00095	0.334548	3.74976e-11	3.92346e-10	371	370
NFKBIE	0.334501	3.77524e-11	3.94805e-10	371	371
RRP1B	0.334414	3.82185e-11	3.9926e-10	371	371
ITGA5	0.334257	3.90823e-11	4.07856e-10	371	371
STK4	0.334215	3.93141e-11	4.1006e-10	371	371
PPT1	0.334038	4.0313e-11	4.20039e-10	371	371
CNOT2	0.334008	4.04845e-11	4.21606e-10	371	371
C14orf80	0.333752	4.19745e-11	4.36894e-10	371	371
DYNC1LI1	0.333698	4.22998e-11	4.4005e-10	371	371
KIAA1949	0.33363	4.27092e-11	4.44077e-10	371	371
ADSL	0.333614	4.28034e-11	4.44825e-10	371	371
PLEKHB1	0.333403	4.40962e-11	4.57544e-10	371	363
C14orf145	0.333246	4.50909e-11	4.67621e-10	371	370
SMC1A	0.33305	4.63551e-11	4.80232e-10	371	371
VIL1	0.33304	4.64206e-11	4.8066e-10	371	369
SP8	0.332958	4.69615e-11	4.8589e-10	371	151
SLC29A2	0.332904	4.73205e-11	4.89216e-10	371	371
C10orf91	0.332897	4.73629e-11	4.894e-10	371	158
CCDC66	0.332802	4.80051e-11	4.95522e-10	371	371
HNRNPA0	0.332589	4.94656e-11	5.09542e-10	371	371
RALY	0.332483	5.02068e-11	5.16376e-10	371	371
SMARCE1	0.332423	5.06361e-11	5.20523e-10	371	371
CDC42SE1	0.332409	5.07357e-11	5.21277e-10	371	371
RTN3	0.332153	5.25935e-11	5.40086e-10	371	371
ZMYM4	0.332133	5.27414e-11	5.41326e-10	371	371
AFP	0.332088	5.30753e-11	5.44192e-10	371	366
CDAN1	0.332061	5.32793e-11	5.46003e-10	371	371
PPIH	0.331939	5.42019e-11	5.55173e-10	371	371
SETD5	0.331829	5.50446e-11	5.63225e-10	371	371
CASP8AP2	0.331806	5.52209e-11	5.64739e-10	371	371
RIMBP3	0.331603	5.68206e-11	5.80503e-10	371	370
QRICH1	0.331555	5.72052e-11	5.83833e-10	371	371
PPP2R2B	0.331544	5.72971e-11	5.83963e-10	371	364
BRSK1	0.331543	5.73042e-11	5.83963e-10	371	371
CCDC112	0.331543	5.73059e-11	5.83963e-10	371	370
SSTR3	0.331407	5.84067e-11	5.94876e-10	371	145
WASF2	0.331241	5.97817e-11	6.0857e-10	371	371
RQCD1	0.33118	6.02931e-11	6.13462e-10	371	369
SLC4A2	0.330954	6.22311e-11	6.31568e-10	371	371
C12orf70	0.330932	6.24302e-11	6.33266e-10	371	261
HMGXB3	0.330852	6.31268e-11	6.40006e-10	371	371
HINFP	0.330823	6.33837e-11	6.42284e-10	371	371
C19orf55	0.330785	6.37265e-11	6.45429e-10	371	371
TREM2	0.330742	6.41064e-11	6.48947e-10	371	370
C3orf21	0.330608	6.53181e-11	6.60482e-10	371	371
SMARCB1	0.330605	6.53453e-11	6.60482e-10	371	371
2021-03-03	0.330584	6.55371e-11	6.62085e-10	371	370
MAML1	0.330562	6.57442e-11	6.6384e-10	371	371
CHORDC1	0.330445	6.6829e-11	6.7411e-10	371	371
BMF	0.330398	6.72652e-11	6.77823e-10	371	371
GRM4	0.330387	6.73744e-11	6.78581e-10	371	184
ACBD6	0.330228	6.88832e-11	6.92726e-10	371	371
ANP32B	0.330158	6.95656e-11	6.98883e-10	371	371
ISY1	0.329978	7.13322e-11	7.15188e-10	371	371
ZNF341	0.329819	7.29322e-11	7.30742e-10	371	371
PNCK	0.329816	7.29568e-11	7.30742e-10	371	226
RAVER2	0.329724	7.39029e-11	7.39103e-10	371	371
SAMD1	0.329712	7.40265e-11	7.39968e-10	371	371
C10orf18	0.329535	7.5874e-11	7.58055e-10	371	371
FAM171A2	0.329481	7.64471e-11	7.63398e-10	371	368
UCKL1	0.329463	7.66398e-11	7.64939e-10	371	371
NFRKB	0.3292	7.94928e-11	7.92224e-10	371	371
DCAF7	0.329137	8.02003e-11	7.98876e-10	371	371
CIB2	0.329059	8.10756e-11	8.06749e-10	371	370
TGIF2	0.329056	8.11122e-11	8.06749e-10	371	371
RBBP4	0.329045	8.12357e-11	8.07574e-10	371	371
DHX57	0.328789	8.4178e-11	8.34741e-10	371	371
DLG3	0.328701	8.5207e-11	8.42847e-10	371	371
STK24	0.328687	8.53803e-11	8.43852e-10	371	371
KATNA1	0.328454	8.81756e-11	8.70051e-10	371	371
GPR84	0.328445	8.82856e-11	8.70706e-10	371	328
ZYX	0.328439	8.83643e-11	8.71051e-10	371	371
BMS1	0.328355	8.93997e-11	8.79881e-10	371	371
ZNF700	0.328352	8.94367e-11	8.79881e-10	371	371
GCFC1	0.328295	9.01483e-11	8.86443e-10	371	371
U2AF1	0.328273	9.0423e-11	8.88706e-10	371	371
NOL11	0.328075	9.29381e-11	9.12975e-10	371	371
SAMD10	0.327883	9.54401e-11	9.35263e-10	371	371
KDELC1	0.327883	9.54491e-11	9.35263e-10	371	371
TEX19	0.327881	9.54766e-11	9.35263e-10	371	337
ZKSCAN5	0.32778	9.68119e-11	9.46827e-10	371	371
LLGL1	0.327691	9.80092e-11	9.58067e-10	371	371
URB2	0.327659	9.84454e-11	9.61387e-10	371	371
RIMS3	0.327597	9.9297e-11	9.68754e-10	371	371
DLEU2L	0.327534	1.00171e-10	9.76798e-10	371	303
REPIN1	0.327508	1.00535e-10	9.7987e-10	371	371
PIK3R2	0.327276	1.0381e-10	1.0113e-09	371	371
TMEM44	0.327177	1.05233e-10	1.02466e-09	371	371
PPP4R1	0.32717	1.05332e-10	1.02512e-09	371	371
LAMP3	0.327068	1.06824e-10	1.03863e-09	371	371
SCNM1	0.327039	1.07255e-10	1.04231e-09	371	371
YKT6	0.326828	1.10431e-10	1.07161e-09	371	371
ZNF878	0.326783	1.11112e-10	1.07716e-09	371	296
ZDHHC23	0.326756	1.1153e-10	1.08069e-09	371	371
ZNF687	0.32671	1.1224e-10	1.08704e-09	371	371
TEAD3	0.326683	1.12657e-10	1.09002e-09	371	371
CENPP	0.326607	1.13851e-10	1.10104e-09	371	371
NT5C3	0.326587	1.14155e-10	1.10344e-09	371	371
DYM	0.326556	1.1464e-10	1.10705e-09	371	371
UQCRHL	0.326538	1.14938e-10	1.1094e-09	371	371
ARIH2	0.326112	1.21871e-10	1.17461e-09	371	371
TRIM71	0.326039	1.23107e-10	1.18594e-09	371	201
HIST1H2AH	0.325964	1.24379e-10	1.19763e-09	371	205
NUPL2	0.325892	1.25617e-10	1.20896e-09	371	371
SOLH	0.325794	1.27315e-10	1.22471e-09	371	371
TFAP2E	0.32577	1.27735e-10	1.22815e-09	371	359
VANGL1	0.325701	1.28963e-10	1.23723e-09	371	371
NR2C1	0.325644	1.29976e-10	1.2461e-09	371	371
ANKRD36	0.325427	1.33908e-10	1.28132e-09	371	371
LOC441666	0.32534	1.35512e-10	1.29605e-09	371	344
PKNOX1	0.325313	1.36009e-10	1.30018e-09	371	371
LOC146880	0.325287	1.36497e-10	1.30421e-09	371	371
MRPL9	0.325236	1.37466e-10	1.31159e-09	371	371
VPS45	0.325035	1.41293e-10	1.34682e-09	371	371
RBM8A	0.324935	1.43246e-10	1.36477e-09	371	371
C3orf52	0.324808	1.45768e-10	1.38748e-09	371	330
MAVS	0.324783	1.46253e-10	1.39142e-09	371	371
PDCL	0.324766	1.4661e-10	1.39416e-09	371	371
C2orf15	0.324747	1.46974e-10	1.39695e-09	371	366
IP6K2	0.324641	1.49128e-10	1.41607e-09	371	371
PLCB1	0.3246	1.49967e-10	1.42273e-09	371	371
LSM14A	0.3246	1.49971e-10	1.42273e-09	371	371
C6orf223	0.324521	1.51603e-10	1.43703e-09	371	311
TSSC1	0.324332	1.55579e-10	1.47312e-09	371	371
NCEH1	0.324264	1.57032e-10	1.48617e-09	371	371
FXYD3	0.324251	1.57302e-10	1.48714e-09	371	320
C5orf22	0.324248	1.57359e-10	1.48714e-09	371	371
SLC39A1	0.324108	1.6041e-10	1.51526e-09	371	371
CAPN10	0.324064	1.61364e-10	1.52283e-09	371	371
ZNF74	0.323986	1.63104e-10	1.53852e-09	371	371
DBNDD2	0.323961	1.63662e-10	1.54306e-09	371	371
SHOX2	0.323951	1.63872e-10	1.54431e-09	371	321
C19orf57	0.323936	1.64209e-10	1.54602e-09	371	371
SUMO2	0.323839	1.66401e-10	1.56592e-09	371	371
MSTO1	0.323809	1.67093e-10	1.57142e-09	371	371
GMEB1	0.323679	1.70074e-10	1.59821e-09	371	371
LRRC42	0.323448	1.75517e-10	1.64626e-09	371	371
ZNF713	0.32331	1.78851e-10	1.67674e-09	371	370
NAP1L4	0.323203	1.81478e-10	1.69977e-09	371	371
MKKS	0.323025	1.85909e-10	1.73963e-09	371	371
BRAP	0.322985	1.86933e-10	1.74839e-09	371	371
ZNF775	0.322831	1.90886e-10	1.78286e-09	371	371
LOC339535	0.322706	1.94156e-10	1.81001e-09	371	206
HIST1H1E	0.322706	1.94156e-10	1.81001e-09	371	357
RALA	0.322613	1.96635e-10	1.83225e-09	371	371
C14orf93	0.322434	2.01457e-10	1.87455e-09	371	371
C9orf109	0.322393	2.02594e-10	1.88426e-09	371	333
ERI1	0.322334	2.04229e-10	1.89858e-09	371	371
CREB1	0.32232	2.04594e-10	1.90108e-09	371	371
NDRG3	0.322224	2.07286e-10	1.92341e-09	371	371
KRI1	0.322055	2.12107e-10	1.9654e-09	371	371
RAD9B	0.321981	2.14229e-10	1.98413e-09	371	371
MYADML2	0.32189	2.16879e-10	2.00588e-09	371	223
ZNF445	0.321609	2.25298e-10	2.08181e-09	371	371
SUPT7L	0.321568	2.2656e-10	2.09153e-09	371	371
C7orf23	0.321408	2.31516e-10	2.13432e-09	371	371
GSK3A	0.32126	2.36188e-10	2.17538e-09	371	371
RGS19	0.321115	2.40857e-10	2.21633e-09	371	371
SEPHS1	0.321001	2.44593e-10	2.24863e-09	371	371
XPOT	0.320956	2.46105e-10	2.26044e-09	371	371
TDRKH	0.320835	2.50144e-10	2.296e-09	371	371
CPSF3	0.320757	2.52774e-10	2.31743e-09	371	371
CA5BP	0.32073	2.53705e-10	2.32489e-09	371	371
PTGES3	0.320578	2.58965e-10	2.36873e-09	371	371
MSI1	0.320571	2.59203e-10	2.36982e-09	371	364
TRIM11	0.320538	2.60352e-10	2.37612e-09	371	371
DMXL2	0.320538	2.60368e-10	2.37612e-09	371	371
SP4	0.32053	2.60663e-10	2.37772e-09	371	371
PHF12	0.320337	2.67517e-10	2.43689e-09	371	371
LOC344967	0.319925	2.82759e-10	2.56751e-09	371	360
LOC730101	0.319811	2.87123e-10	2.60595e-09	371	371
ZNF496	0.319733	2.90177e-10	2.63007e-09	371	371
MARCKSL1	0.319707	2.9118e-10	2.63797e-09	371	371
ZNF202	0.319664	2.92855e-10	2.65194e-09	371	371
C17orf75	0.319527	2.98322e-10	2.69899e-09	371	371
POM121	0.319486	2.99952e-10	2.7125e-09	371	371
TTC26	0.319387	3.03984e-10	2.74647e-09	371	369
C2CD3	0.319278	3.08439e-10	2.78293e-09	371	371
RG9MTD3	0.319234	3.10288e-10	2.79835e-09	371	371
C16orf79	0.319223	3.10719e-10	2.80097e-09	371	370
PRPF38B	0.319211	3.11219e-10	2.80421e-09	371	371
SUSD4	0.319144	3.14049e-10	2.82715e-09	371	364
TNNT1	0.319137	3.14321e-10	2.82832e-09	371	253
SCARNA12	0.319129	3.14681e-10	2.83028e-09	371	358
CROCCL2	0.319121	3.1501e-10	2.83144e-09	371	371
ANAPC4	0.319119	3.15095e-10	2.83144e-09	371	371
OSBP2	0.319114	3.15319e-10	2.83218e-09	371	371
CSNK1D	0.319076	3.16929e-10	2.84408e-09	371	371
SMC3	0.318911	3.24021e-10	2.90642e-09	371	371
HYLS1	0.318863	3.26077e-10	2.92354e-09	371	371
TAF3	0.318815	3.28175e-10	2.94103e-09	371	371
TAF1B	0.318777	3.29867e-10	2.95486e-09	371	371
NPIP	0.318736	3.31681e-10	2.96978e-09	371	371
NCL	0.318693	3.33602e-10	2.98564e-09	371	371
C3orf26	0.31861	3.37322e-10	3.01699e-09	371	371
MMP12	0.318569	3.39186e-10	3.0288e-09	371	304
HLTF	0.318547	3.40197e-10	3.03647e-09	371	371
PI4KAP1	0.318482	3.43147e-10	3.06006e-09	371	371
CACNB1	0.318385	3.47627e-10	3.09724e-09	371	371
MCM9	0.318184	3.57123e-10	3.179e-09	371	371
ZNF431	0.318141	3.59141e-10	3.19411e-09	371	371
CBX5	0.318136	3.59413e-10	3.19511e-09	371	371
TARDBP	0.318109	3.6071e-10	3.20521e-09	371	371
ZNF607	0.318033	3.64386e-10	3.23349e-09	371	371
KIAA0947	0.317983	3.66797e-10	3.25204e-09	371	371
TMEM107	0.317822	3.74807e-10	3.3201e-09	371	371
RUNDC3A	0.31781	3.7539e-10	3.32379e-09	371	340
ACACA	0.317781	3.76853e-10	3.33526e-09	371	371
PRKRIP1	0.317666	3.82677e-10	3.3853e-09	371	371
CKMT1B	0.317648	3.83594e-10	3.39191e-09	371	286
DRAM1	0.317538	3.89239e-10	3.43877e-09	371	371
NBEAL2	0.317485	3.92029e-10	3.46188e-09	371	371
ZNF711	0.31742	3.95446e-10	3.49051e-09	371	364
CDH10	0.317416	3.95631e-10	3.4906e-09	371	102
TBP	0.317293	4.02178e-10	3.54365e-09	371	371
ADNP	0.31717	4.08804e-10	3.59885e-09	371	371
ZNF718	0.317141	4.10375e-10	3.61108e-09	371	370
NUAK1	0.317135	4.10739e-10	3.61269e-09	371	371
LOC493754	0.31713	4.10981e-10	3.61322e-09	371	371
RNF39	0.317077	4.13926e-10	3.6359e-09	371	340
THOC3	0.31699	4.18705e-10	3.67464e-09	371	371
TOR3A	0.316917	4.22818e-10	3.70747e-09	371	371
CEP135	0.316874	4.25214e-10	3.72684e-09	371	371
ZNF740	0.316847	4.26774e-10	3.73887e-09	371	371
HECTD2	0.316714	4.34373e-10	3.80377e-09	371	371
DCUN1D5	0.316642	4.38542e-10	3.83859e-09	371	371
ARHGAP39	0.316601	4.40969e-10	3.85814e-09	371	371
C1orf104	0.31642	4.51702e-10	3.94512e-09	371	371
TMCO3	0.316379	4.54174e-10	3.96497e-09	371	371
VHL	0.316347	4.56077e-10	3.97983e-09	371	371
MORC2	0.316264	4.61141e-10	4.02227e-09	371	371
C19orf21	0.316235	4.62885e-10	4.03395e-09	371	307
KAT2A	0.316226	4.63456e-10	4.03716e-09	371	371
QSOX2	0.316089	4.71967e-10	4.10949e-09	371	371
LEMD2	0.316081	4.72432e-10	4.11174e-09	371	371
ANO9	0.316006	4.772e-10	4.14962e-09	371	366
DDX27	0.315685	4.97877e-10	4.32188e-09	371	371
ENAH	0.315598	5.03694e-10	4.37047e-09	371	371
NIF3L1	0.315583	5.04711e-10	4.37738e-09	371	371
ZNF260	0.315568	5.05653e-10	4.38346e-09	371	371
CD2AP	0.315565	5.05852e-10	4.38346e-09	371	371
RBM33	0.315547	5.07085e-10	4.39224e-09	371	371
KIAA0892	0.315492	5.10771e-10	4.42224e-09	371	371
TIA1	0.315442	5.14166e-10	4.4497e-09	371	371
MYO5C	0.315369	5.19176e-10	4.48916e-09	371	371
FER1L5	0.315349	5.20511e-10	4.49736e-09	371	223
RASSF3	0.315349	5.20576e-10	4.49736e-09	371	364
ENOPH1	0.315295	5.24288e-10	4.52747e-09	371	371
AAA1	0.315214	5.29926e-10	4.56823e-09	371	194
ANKRD36B	0.31509	5.38682e-10	4.64171e-09	371	337
RNF26	0.315033	5.42727e-10	4.67454e-09	371	371
STXBP4	0.315013	5.44199e-10	4.68519e-09	371	371
PSPC1	0.314927	5.50416e-10	4.73667e-09	371	371
KLHDC8A	0.314842	5.56593e-10	4.78547e-09	371	291
HIST2H3C	0.31473	5.64894e-10	4.85288e-09	371	326
BTG3	0.314646	5.71166e-10	4.90464e-09	371	371
TOE1	0.314618	5.73306e-10	4.92089e-09	371	371
ZNF498	0.314561	5.7762e-10	4.95579e-09	371	371
LOC440356	0.314512	5.81402e-10	4.9861e-09	371	226
ELOVL3	0.314371	5.92276e-10	5.07497e-09	371	285
BEX2	0.314347	5.94161e-10	5.08894e-09	371	353
TRIM17	0.314327	5.95689e-10	5.09764e-09	371	280
EHBP1L1	0.314153	6.09511e-10	5.21369e-09	371	371
LIN28B	0.314107	6.1323e-10	5.24207e-09	371	148
SCLT1	0.314104	6.13431e-10	5.24207e-09	371	371
CSNK1E	0.314102	6.13619e-10	5.24207e-09	371	371
C1orf52	0.31408	6.15442e-10	5.25314e-09	371	371
TCL6	0.313852	6.34135e-10	5.40806e-09	371	233
SC65	0.313767	6.41285e-10	5.46437e-09	371	371
CD24	0.313731	6.44334e-10	5.48799e-09	371	371
ZNF71	0.313643	6.51806e-10	5.54926e-09	371	371
CAPRIN1	0.313629	6.53037e-10	5.55737e-09	371	371
CCDC77	0.313339	6.78363e-10	5.76797e-09	371	371
CABIN1	0.313118	6.98337e-10	5.93273e-09	371	371
FHOD3	0.312964	7.12582e-10	6.05117e-09	371	360
C5orf30	0.312903	7.18294e-10	6.09708e-09	371	371
VSIG10	0.312848	7.23467e-10	6.13576e-09	371	371
HIATL1	0.312771	7.30838e-10	6.19564e-09	371	371
SLCO4C1	0.312576	7.49706e-10	6.34749e-09	371	341
SOX13	0.312415	7.65623e-10	6.4795e-09	371	371
PPPDE1	0.312402	7.66979e-10	6.48822e-09	371	371
LOC728643	0.312382	7.68936e-10	6.50201e-09	371	370
CLEC2D	0.31228	7.79304e-10	6.58409e-09	371	371
TRAF3	0.3122	7.87467e-10	6.65024e-09	371	371
CALCR	0.312149	7.9271e-10	6.69169e-09	371	245
ANKRD26	0.311996	8.08729e-10	6.82113e-09	371	371
TRIM46	0.311922	8.16621e-10	6.88477e-09	371	368
LOC440944	0.311884	8.20693e-10	6.91326e-09	371	371
PLOD2	0.31184	8.25345e-10	6.9495e-09	371	371
JMJD6	0.311833	8.26116e-10	6.95305e-09	371	371
CLN6	0.311742	8.36049e-10	7.03072e-09	371	371
PCNXL3	0.311673	8.43576e-10	7.09102e-09	371	371
UHRF2	0.311566	8.5539e-10	7.18427e-09	371	371
HIST1H4A	0.311521	8.6049e-10	7.22406e-09	371	148
CPSF7	0.31132	8.83233e-10	7.41186e-09	371	371
ZNF618	0.311268	8.89349e-10	7.46005e-09	371	371
TLCD1	0.31115	9.03054e-10	7.56863e-09	371	371
EPB41L2	0.310941	9.28006e-10	7.77271e-09	371	371
CDC23	0.310939	9.28183e-10	7.77271e-09	371	371
USP48	0.310898	9.33215e-10	7.8109e-09	371	371
LOC284023	0.310792	9.46147e-10	7.90652e-09	371	371
HS2ST1	0.310773	9.48399e-10	7.92201e-09	371	371
ZNF300	0.310644	9.64506e-10	8.04644e-09	371	368
UXS1	0.310337	1.00377e-09	8.36346e-09	371	371
CN5H6.4	0.310284	1.01062e-09	8.41355e-09	371	357
NOL12	0.31026	1.01385e-09	8.43026e-09	371	371
SOCS7	0.310259	1.0139e-09	8.43026e-09	371	371
FUBP1	0.310188	1.02331e-09	8.50498e-09	371	371
CCDC6	0.310003	1.04817e-09	8.70428e-09	371	371
TOP2B	0.309984	1.05076e-09	8.72221e-09	371	371
PAK1	0.30967	1.0943e-09	9.07606e-09	371	371
LCTL	0.309629	1.10012e-09	9.12052e-09	371	272
WAC	0.309521	1.11572e-09	9.23065e-09	371	371
RNF44	0.309286	1.15005e-09	9.50284e-09	371	371
HMSD	0.309011	1.19167e-09	9.83041e-09	371	184
VOPP1	0.30863	1.2518e-09	1.02966e-08	371	371
ME2	0.308602	1.25628e-09	1.03292e-08	371	371
CEP164	0.308525	1.26872e-09	1.04271e-08	371	371
UBR7	0.308496	1.27363e-09	1.04632e-08	371	371
RP9P	0.308459	1.27967e-09	1.04998e-08	371	371
CYP2W1	0.308155	1.33065e-09	1.08912e-08	371	298
C17orf69	0.308141	1.33312e-09	1.0907e-08	371	363
IQCD	0.307989	1.35943e-09	1.11176e-08	371	369
KCNC1	0.307854	1.38322e-09	1.13075e-08	371	265
ARFGAP1	0.3078	1.3929e-09	1.1382e-08	371	371
PLBD1	0.307476	1.4522e-09	1.18472e-08	371	371
ZSWIM1	0.307364	1.47306e-09	1.20026e-08	371	371
CCDC74B	0.307274	1.49031e-09	1.21332e-08	371	315
CCT6P1	0.307225	1.4996e-09	1.22039e-08	371	371
ABCB9	0.307118	1.52031e-09	1.23623e-08	371	371
CELF4	0.306877	1.56797e-09	1.27447e-08	371	334
FNDC8	0.306743	1.59512e-09	1.29547e-08	371	354
ZNF492	0.306539	1.63745e-09	1.32931e-08	371	264
MUS81	0.306511	1.64319e-09	1.33342e-08	371	371
HNRPLL	0.306463	1.65343e-09	1.3401e-08	371	371
SNRNP200	0.306412	1.66416e-09	1.34825e-08	371	371
GON4L	0.306402	1.66631e-09	1.34944e-08	371	371
KCNJ11	0.306345	1.67849e-09	1.35875e-08	371	371
PPIL1	0.306243	1.70046e-09	1.37542e-08	371	371
AP1S3	0.306179	1.71461e-09	1.38597e-08	371	371
KISS1R	0.306065	1.73957e-09	1.40363e-08	371	205
ACPL2	0.306059	1.74105e-09	1.40426e-08	371	371
PHF15	0.306016	1.75062e-09	1.41116e-08	371	371
C9orf172	0.306014	1.75102e-09	1.41116e-08	371	357
C7orf70	0.305904	1.77576e-09	1.43051e-08	371	371
ITPR3	0.305888	1.77955e-09	1.43299e-08	371	371
ALMS1	0.305595	1.84718e-09	1.48565e-08	371	371
CEP97	0.305579	1.85086e-09	1.48801e-08	371	371
LRRC61	0.305455	1.88052e-09	1.51003e-08	371	371
DHX15	0.305366	1.90195e-09	1.52662e-08	371	371
CLEC2L	0.305303	1.91723e-09	1.53764e-08	371	196
CCNYL1	0.305269	1.92546e-09	1.54363e-08	371	371
FBL	0.305194	1.94391e-09	1.55779e-08	371	371
RFX5	0.305115	1.9637e-09	1.57238e-08	371	371
CREG2	0.305097	1.96816e-09	1.57532e-08	371	219
SMC6	0.305025	1.98624e-09	1.58915e-08	371	371
POFUT2	0.304932	2.00986e-09	1.6074e-08	371	371
PEA15	0.304836	2.03465e-09	1.62658e-08	371	371
FANCF	0.304733	2.0614e-09	1.64532e-08	371	371
SMC5	0.304676	2.0764e-09	1.65597e-08	371	371
C10orf119	0.3046	2.09661e-09	1.67075e-08	371	371
GDF1	0.304513	2.11994e-09	1.68731e-08	371	190
CCAR1	0.304473	2.13071e-09	1.69521e-08	371	371
C12orf24	0.304389	2.15343e-09	1.71246e-08	371	371
ZNF639	0.304306	2.17627e-09	1.72938e-08	371	371
ZCCHC8	0.304269	2.18644e-09	1.73608e-08	371	371
AP1G2	0.304236	2.19562e-09	1.74267e-08	371	371
NUDT17	0.304216	2.20133e-09	1.74651e-08	371	370
NR0B1	0.3042	2.20578e-09	1.74898e-08	371	146
RBM38	0.304174	2.21298e-09	1.75305e-08	371	371
PLEKHG4	0.304174	2.21309e-09	1.75305e-08	371	371
NOL7	0.304142	2.2219e-09	1.75933e-08	371	371
RDBP	0.304097	2.23456e-09	1.76865e-08	371	371
FRMD8	0.30408	2.23942e-09	1.7718e-08	371	371
TMEM97	0.30386	2.30285e-09	1.82125e-08	371	371
LASP1	0.303736	2.33937e-09	1.84867e-08	371	371
AGBL5	0.303601	2.37968e-09	1.87978e-08	371	371
ZPLD1	0.303581	2.38574e-09	1.88381e-08	371	222
C3orf50	0.302999	2.5676e-09	2.02181e-08	371	164
EVC2	0.302984	2.57266e-09	2.02499e-08	371	362
ZNF239	0.302952	2.58302e-09	2.03235e-08	371	363
HP1BP3	0.302708	2.66357e-09	2.09324e-08	371	371
B4GALT4	0.302698	2.66689e-09	2.09503e-08	371	371
LOC145783	0.302674	2.67522e-09	2.10074e-08	371	371
NAALADL1	0.30257	2.7104e-09	2.12753e-08	371	371
DDX20	0.302417	2.76307e-09	2.16631e-08	371	371
ABCF2	0.302389	2.77305e-09	2.17327e-08	371	371
KLC2	0.302375	2.77797e-09	2.17542e-08	371	371
GOLGA3	0.302211	2.83581e-09	2.21897e-08	371	371
KCNK9	0.30208	2.8828e-09	2.25308e-08	371	261
IMPDH1	0.302054	2.8922e-09	2.25925e-08	371	371
SPAG8	0.302005	2.91017e-09	2.2718e-08	371	367
DOM3Z	0.301963	2.92582e-09	2.28223e-08	371	371
C21orf56	0.301869	2.9603e-09	2.30823e-08	371	370
ZMIZ2	0.301817	2.97984e-09	2.32255e-08	371	371
CCDC134	0.301589	3.0664e-09	2.38628e-08	371	371
C6orf153	0.301399	3.14053e-09	2.43825e-08	371	371
AKAP8L	0.301337	3.16513e-09	2.4564e-08	371	371
MYCBP	0.30132	3.17172e-09	2.45996e-08	371	371
ZBTB2	0.301268	3.19255e-09	2.47382e-08	371	371
OPN1SW	0.300972	3.31308e-09	2.56323e-08	371	303
PKN3	0.300847	3.36522e-09	2.60155e-08	371	371
C11orf17	0.300731	3.41458e-09	2.63868e-08	371	371
PLCE1	0.300712	3.42286e-09	2.64406e-08	371	371
GEN1	0.300644	3.45218e-09	2.66567e-08	371	371
GPR107	0.300634	3.45652e-09	2.66799e-08	371	371
HOXA11AS	0.300605	3.46905e-09	2.67662e-08	371	237
PMCH	0.300579	3.48023e-09	2.68421e-08	371	214
CHRAC1	0.30055	3.49299e-09	2.69093e-08	371	371
ARNT2	0.300441	3.54062e-09	2.72446e-08	371	363
HTR3A	0.300352	3.58043e-09	2.75403e-08	371	204
TBX19	0.300228	3.63625e-09	2.79481e-08	371	371
CKLF	0.300137	3.67804e-09	2.82583e-08	371	371
SLC6A14	0.300054	3.7162e-09	2.85405e-08	371	148
RTTN	0.30004	3.72274e-09	2.85797e-08	371	371
MBOAT7	0.30002	3.7319e-09	2.8639e-08	371	371
C22orf29	0.300007	3.73793e-09	2.86706e-08	371	371
SYNJ2	0.300005	3.7389e-09	2.86706e-08	371	371
GLIS2	0.299939	3.76996e-09	2.88977e-08	371	371
ZNF100	0.29962	3.92299e-09	3.00245e-08	371	371
FGD1	0.299479	3.99242e-09	3.05176e-08	371	371
UGT8	0.299477	3.99354e-09	3.05176e-08	371	222
PSME3	0.299386	4.03914e-09	3.08542e-08	371	371
SP1	0.299364	4.0501e-09	3.0926e-08	371	371
PAPSS1	0.299324	4.07039e-09	3.10691e-08	371	371
PKIA	0.299317	4.0738e-09	3.10832e-08	371	326
LOC646851	0.299217	4.12498e-09	3.14496e-08	371	344
PROKR1	0.299179	4.14431e-09	3.15608e-08	371	118
FUNDC1	0.299139	4.16511e-09	3.1707e-08	371	371
C1orf9	0.29912	4.17511e-09	3.1771e-08	371	371
NUP62CL	0.299061	4.20541e-09	3.19771e-08	371	349
TERT	0.298979	4.24858e-09	3.22931e-08	371	342
TMEM151B	0.298898	4.29174e-09	3.25838e-08	371	359
RIOK1	0.298869	4.30744e-09	3.26781e-08	371	371
GART	0.298737	4.37829e-09	3.3203e-08	371	371
UBE2CBP	0.29868	4.40943e-09	3.34265e-08	371	371
RPN2	0.29846	4.53137e-09	3.43247e-08	371	371
C1orf112	0.298337	4.60098e-09	3.48387e-08	371	371
METTL2B	0.298222	4.66738e-09	3.53281e-08	371	371
PLXNC1	0.29818	4.69164e-09	3.54982e-08	371	361
CSNK2A1	0.29798	4.80931e-09	3.63471e-08	371	371
YEATS4	0.297939	4.83408e-09	3.65205e-08	371	371
NUP93	0.297892	4.86217e-09	3.67048e-08	371	371
GCNT1	0.297881	4.86897e-09	3.67423e-08	371	371
C8orf39	0.297868	4.87667e-09	3.67864e-08	371	356
ZDHHC18	0.297764	4.93966e-09	3.72475e-08	371	371
ZNF567	0.297704	4.97653e-09	3.74971e-08	371	370
PRMT1	0.297625	5.02548e-09	3.78373e-08	371	371
VBP1	0.297557	5.06757e-09	3.81398e-08	371	371
C2orf50	0.297536	5.08112e-09	3.82274e-08	371	194
SRGAP2	0.297487	5.11159e-09	3.84276e-08	371	371
ISL2	0.297309	5.22527e-09	3.92378e-08	371	293
CPA2	0.297207	5.29203e-09	3.97092e-08	371	115
RXFP4	0.297156	5.32547e-09	3.9945e-08	371	139
TMEM61	0.297075	5.37888e-09	4.03001e-08	371	321
UBE2MP1	0.297064	5.38593e-09	4.03378e-08	371	371
KIRREL2	0.297049	5.39622e-09	4.03845e-08	371	204
FAM159A	0.297028	5.41034e-09	4.0475e-08	371	334
ARL17A	0.296902	5.49512e-09	4.10914e-08	371	371
ATP6V0D2	0.296899	5.49686e-09	4.10914e-08	371	340
TMEM190	0.29678	5.5782e-09	4.16369e-08	371	109
SLC7A10	0.296758	5.59354e-09	4.17358e-08	371	264
SUN1	0.296609	5.69716e-09	4.24782e-08	371	371
COCH	0.296608	5.6973e-09	4.24782e-08	371	362
ANKRD13B	0.296479	5.78848e-09	4.31257e-08	371	371
ANKRD27	0.296475	5.79144e-09	4.31316e-08	371	371
ZNF143	0.296339	5.88915e-09	4.38102e-08	371	371
METTL9	0.296294	5.92238e-09	4.40409e-08	371	371
EFCAB7	0.296251	5.95321e-09	4.42537e-08	371	371
TFAP4	0.296218	5.97775e-09	4.44195e-08	371	371
SYCE2	0.29621	5.98361e-09	4.44465e-08	371	370
CCDC120	0.296133	6.04092e-09	4.48555e-08	371	371
CASZ1	0.29599	6.1475e-09	4.56299e-08	371	371
TRPC1	0.295949	6.17879e-09	4.5845e-08	371	370
IFFO2	0.295898	6.2179e-09	4.61009e-08	371	371
KIAA0100	0.295891	6.22271e-09	4.61194e-08	371	371
RAP2A	0.29583	6.26947e-09	4.64314e-08	371	371
TBC1D13	0.295812	6.28359e-09	4.65186e-08	371	371
LOC285419	0.295789	6.30128e-09	4.66323e-08	371	291
HOXA6	0.295776	6.31179e-09	4.66754e-08	371	144
OR2B6	0.295574	6.4703e-09	4.77943e-08	371	285
NOL10	0.295561	6.48034e-09	4.78508e-08	371	371
GOSR2	0.295553	6.48662e-09	4.78794e-08	371	371
BLMH	0.295522	6.51168e-09	4.80466e-08	371	371
KCP	0.295427	6.58798e-09	4.85757e-08	371	368
MNS1	0.295426	6.58827e-09	4.85757e-08	371	371
SLC22A20	0.295203	6.77095e-09	4.98488e-08	371	339
CSTF3	0.295177	6.79298e-09	4.99926e-08	371	371
EXOC6	0.295139	6.82452e-09	5.02061e-08	371	371
STT3A	0.29498	6.95826e-09	5.11522e-08	371	371
ZNF28	0.294932	6.99994e-09	5.14206e-08	371	369
PDZD7	0.294882	7.04221e-09	5.16931e-08	371	328
ZNF525	0.294578	7.30953e-09	5.3537e-08	371	370
PRAME	0.294498	7.38126e-09	5.40226e-08	371	243
TMEM184B	0.294445	7.42891e-09	5.43411e-08	371	371
FMO1	0.294444	7.43024e-09	5.43411e-08	371	350
GABRA3	0.294434	7.43922e-09	5.43868e-08	371	139
FABP5	0.294344	7.52115e-09	5.49657e-08	371	371
EEF1E1	0.294315	7.54766e-09	5.51392e-08	371	371
TCF20	0.294292	7.56935e-09	5.52773e-08	371	371
HES6	0.29425	7.60847e-09	5.55426e-08	371	371
DLX6	0.294079	7.76887e-09	5.66928e-08	371	144
PI4KAP2	0.294011	7.83317e-09	5.70784e-08	371	371
SLC41A1	0.293955	7.88746e-09	5.7453e-08	371	371
FRAT2	0.293943	7.89865e-09	5.75135e-08	371	371
ZBED2	0.293928	7.91326e-09	5.75988e-08	371	296
RHEB	0.293903	7.93716e-09	5.77517e-08	371	371
GATAD2B	0.293843	7.99568e-09	5.81562e-08	371	371
ZNF124	0.293684	8.1519e-09	5.92493e-08	371	371
ELF4	0.293651	8.18484e-09	5.94669e-08	371	371
TBC1D3	0.293621	8.21475e-09	5.96471e-08	371	371
CACNA1G	0.29362	8.21562e-09	5.96471e-08	371	216
TNFSF4	0.2936	8.23577e-09	5.97716e-08	371	371
CUL2	0.29359	8.24528e-09	5.98188e-08	371	371
SLC22A15	0.293507	8.32993e-09	6.0389e-08	371	364
PHF5A	0.293461	8.37672e-09	6.0684e-08	371	371
GPD1L	0.293378	8.4613e-09	6.12546e-08	371	371
PSMG3	0.293204	8.64219e-09	6.25163e-08	371	371
MCM3AP	0.293036	8.82013e-09	6.37803e-08	371	371
C11orf9	0.29296	8.90261e-09	6.43533e-08	371	371
C9orf30	0.292884	8.98526e-09	6.48801e-08	371	371
LZTS2	0.292397	9.53169e-09	6.8751e-08	371	371
YWHAH	0.292335	9.60389e-09	6.92217e-08	371	371
SLFN13	0.292239	9.71589e-09	6.9953e-08	371	371
DEPDC4	0.292221	9.73693e-09	7.00792e-08	371	369
ZNF642	0.292206	9.75499e-09	7.01838e-08	371	371
CCT8	0.292199	9.76317e-09	7.02173e-08	371	371
MEX3D	0.292132	9.84335e-09	7.07684e-08	371	371
DCTPP1	0.291945	1.00683e-08	7.23073e-08	371	371
ZNF397OS	0.291916	1.01032e-08	7.25316e-08	371	371
INPP5F	0.291902	1.0121e-08	7.26332e-08	371	371
ABCF1	0.291894	1.013e-08	7.26722e-08	371	371
TMEM164	0.291843	1.01934e-08	7.31004e-08	371	371
RPS6KB1	0.291808	1.02366e-08	7.33835e-08	371	371
AP3M2	0.291785	1.02644e-08	7.35564e-08	371	371
C11orf92	0.291644	1.04417e-08	7.47737e-08	371	369
GPX7	0.291627	1.04626e-08	7.48962e-08	371	371
CD276	0.291606	1.04896e-08	7.50621e-08	371	371
SPIB	0.291596	1.05023e-08	7.51262e-08	371	326
BAI2	0.291546	1.05653e-08	7.555e-08	371	346
GPN1	0.291493	1.06336e-08	7.59599e-08	371	371
LYPD6B	0.291486	1.06431e-08	7.59972e-08	371	253
DIDO1	0.291411	1.07389e-08	7.66262e-08	371	371
PPM1D	0.291312	1.08688e-08	7.75254e-08	371	371
WDR52	0.291215	1.09966e-08	7.8381e-08	371	371
ASPHD2	0.291145	1.10899e-08	7.90178e-08	371	370
FAM57A	0.291098	1.11534e-08	7.94413e-08	371	371
C1orf220	0.291083	1.11731e-08	7.95533e-08	371	362
TCAM1P	0.291037	1.12349e-08	7.99507e-08	371	229
C22orf30	0.291022	1.12553e-08	8.00245e-08	371	371
C6orf64	0.290924	1.13888e-08	8.09447e-08	371	371
NAA38	0.290806	1.15524e-08	8.20594e-08	371	371
PSMD2	0.290701	1.16989e-08	8.30002e-08	371	371
CCDC28B	0.290697	1.17057e-08	8.30113e-08	371	371
METTL2A	0.290641	1.17836e-08	8.35121e-08	371	371
WDR88	0.290582	1.1868e-08	8.40807e-08	371	342
SCGN	0.290488	1.20034e-08	8.50092e-08	371	358
ZNF761	0.290473	1.20242e-08	8.51268e-08	371	371
YJEFN3	0.290417	1.21065e-08	8.56785e-08	371	366
ATRIP	0.290313	1.22588e-08	8.6695e-08	371	371
NXPH2	0.29022	1.23956e-08	8.75692e-08	371	102
HIST1H2AJ	0.290056	1.26433e-08	8.91924e-08	371	180
IL11	0.290045	1.26601e-08	8.92794e-08	371	292
ZNF675	0.289999	1.27297e-08	8.96553e-08	371	371
RBM5	0.289998	1.27314e-08	8.96553e-08	371	371
ZNF767	0.28999	1.27434e-08	8.97083e-08	371	371
TMEM155	0.289953	1.28008e-08	9.00483e-08	371	243
HIST1H2BO	0.289811	1.30211e-08	9.14692e-08	371	333
SFN	0.289678	1.323e-08	9.28711e-08	371	368
HAVCR1	0.28955	1.34352e-08	9.42785e-08	371	246
KIAA1984	0.289517	1.34879e-08	9.46146e-08	371	367
LOC645166	0.289437	1.36183e-08	9.54286e-08	371	371
KIAA0802	0.289342	1.37739e-08	9.63834e-08	371	371
DDX52	0.289296	1.38504e-08	9.68844e-08	371	371
MBD1	0.289246	1.39331e-08	9.74155e-08	371	371
VRK2	0.289244	1.39361e-08	9.74155e-08	371	371
PRPF4B	0.289162	1.40737e-08	9.82568e-08	371	371
STK35	0.289161	1.40761e-08	9.82568e-08	371	371
PRPF4	0.289064	1.42392e-08	9.93599e-08	371	371
FTSJ1	0.288957	1.44223e-08	1.00497e-07	371	371
FRS2	0.288932	1.44655e-08	1.00763e-07	371	371
SLC35B2	0.288757	1.47729e-08	1.02761e-07	371	371
BAT1	0.288584	1.50808e-08	1.04793e-07	371	371
FGD6	0.28858	1.50884e-08	1.04809e-07	371	371
EXOSC10	0.288526	1.51854e-08	1.05409e-07	371	371
LOC339047	0.288442	1.53384e-08	1.06397e-07	371	371
LOC400657	0.288401	1.54139e-08	1.06883e-07	371	371
TRIM33	0.288165	1.5853e-08	1.09813e-07	371	371
MAL2	0.287999	1.61697e-08	1.1193e-07	371	371
MMP9	0.28797	1.6226e-08	1.1228e-07	371	371
ARID2	0.287909	1.63456e-08	1.13069e-07	371	371
NIPA2	0.287873	1.64149e-08	1.13508e-07	371	371
RBM39	0.287859	1.64419e-08	1.13656e-07	371	371
USP42	0.287828	1.65044e-08	1.14048e-07	371	371
BTBD3	0.287805	1.65495e-08	1.1432e-07	371	371
HGS	0.287725	1.67061e-08	1.15362e-07	371	371
LASS1	0.287645	1.6866e-08	1.16386e-07	371	327
FGFR3	0.287606	1.69454e-08	1.16878e-07	371	371
USH1G	0.287604	1.69491e-08	1.16878e-07	371	170
SMAP1	0.287566	1.70255e-08	1.17323e-07	371	371
UNC119	0.287417	1.73311e-08	1.19347e-07	371	371
C1QL1	0.287377	1.74123e-08	1.19865e-07	371	361
ZNF461	0.287374	1.74187e-08	1.19867e-07	371	371
C15orf38	0.287357	1.74553e-08	1.20078e-07	371	371
MED24	0.287333	1.75043e-08	1.20358e-07	371	371
CNNM4	0.287331	1.75081e-08	1.20358e-07	371	371
EPS15L1	0.287138	1.79141e-08	1.23064e-07	371	371
PCNT	0.287088	1.80206e-08	1.23753e-07	371	371
WDR75	0.287021	1.8166e-08	1.24708e-07	371	371
MMP10	0.286984	1.82461e-08	1.25172e-07	371	278
IL1F7	0.286878	1.84765e-08	1.26708e-07	371	91
HEPACAM2	0.286817	1.86103e-08	1.27538e-07	371	159
YOD1	0.286721	1.88232e-08	1.28864e-07	371	371
CDH18	0.286666	1.89457e-08	1.29658e-07	371	74
IBSP	0.286576	1.91508e-08	1.31017e-07	371	212
TTYH3	0.286537	1.92389e-08	1.31575e-07	371	371
NFATC2IP	0.286518	1.92817e-08	1.31822e-07	371	371
SUPT5H	0.286477	1.9376e-08	1.32376e-07	371	371
KIAA1324	0.286439	1.94639e-08	1.32931e-07	371	368
BAIAP2L1	0.286371	1.96196e-08	1.33948e-07	371	371
MYL6B	0.286357	1.9652e-08	1.34123e-07	371	371
GTF2H1	0.286339	1.96953e-08	1.34327e-07	371	371
LRP11	0.286216	1.99845e-08	1.3616e-07	371	371
SETD1A	0.286151	2.01381e-08	1.3716e-07	371	371
PARG	0.286074	2.03222e-08	1.38271e-07	371	371
JRKL	0.285892	2.07647e-08	1.41186e-07	371	371
SFT2D1	0.28587	2.08191e-08	1.41508e-07	371	371
C16orf88	0.285756	2.11009e-08	1.43325e-07	371	371
WDR45L	0.285751	2.11125e-08	1.43355e-07	371	371
HEATR1	0.285711	2.12121e-08	1.43982e-07	371	371
CKMT1A	0.285643	2.13841e-08	1.45051e-07	371	228
USP13	0.285558	2.15992e-08	1.4636e-07	371	371
ZNF30	0.285548	2.16251e-08	1.46486e-07	371	371
CDYL	0.285486	2.1783e-08	1.47505e-07	371	371
TOMM40	0.285478	2.1804e-08	1.47598e-07	371	371
MAT2A	0.285238	2.24294e-08	1.51728e-07	371	371
KLC3	0.285228	2.24571e-08	1.51864e-07	371	371
SFRS11	0.285219	2.2482e-08	1.51981e-07	371	371
OSBPL7	0.285161	2.2634e-08	1.52956e-07	371	371
C8orf51	0.285106	2.27832e-08	1.53756e-07	371	371
GSTCD	0.285002	2.30636e-08	1.55595e-07	371	371
DNAH3	0.284866	2.34358e-08	1.57999e-07	371	218
ALX3	0.284818	2.35691e-08	1.58737e-07	371	359
SYNGR3	0.284772	2.36963e-08	1.5954e-07	371	345
RASGEF1A	0.284746	2.37683e-08	1.59916e-07	371	348
SPEF2	0.284729	2.38162e-08	1.60184e-07	371	370
MIOX	0.284679	2.39558e-08	1.61001e-07	371	282
LOC401052	0.284677	2.39618e-08	1.61001e-07	371	371
RPRD2	0.28465	2.40386e-08	1.61463e-07	371	371
GRHL1	0.284601	2.41778e-08	1.62342e-07	371	371
METTL11B	0.284596	2.4192e-08	1.62383e-07	371	80
MED14	0.284482	2.45186e-08	1.64464e-07	371	371
FAM200A	0.284297	2.50569e-08	1.67624e-07	371	371
LOC286467	0.284268	2.5143e-08	1.68143e-07	371	288
C6orf150	0.28424	2.52253e-08	1.68581e-07	371	362
VPS54	0.284182	2.5398e-08	1.69677e-07	371	371
ANAPC1	0.284135	2.55365e-08	1.70546e-07	371	371
SFRS13A	0.284119	2.5586e-08	1.70819e-07	371	371
C17orf63	0.283966	2.6049e-08	1.73735e-07	371	371
DLG5	0.283954	2.60864e-08	1.73927e-07	371	371
ZNF816A	0.283942	2.61215e-08	1.74102e-07	371	369
KBTBD2	0.2838	2.65603e-08	1.7685e-07	371	371
CCDC59	0.283767	2.66633e-08	1.77476e-07	371	371
TMC2	0.283748	2.67241e-08	1.77821e-07	371	196
NXT1	0.283699	2.68785e-08	1.78789e-07	371	371
USP14	0.283642	2.70567e-08	1.79915e-07	371	371
NPEPPS	0.283602	2.71846e-08	1.80705e-07	371	371
S1PR2	0.28359	2.72215e-08	1.8089e-07	371	371
HOXB13	0.283573	2.72782e-08	1.81206e-07	371	169
CHD3	0.283549	2.73531e-08	1.81643e-07	371	371
ST6GALNAC5	0.283538	2.73896e-08	1.81825e-07	371	269
STAG3L4	0.283526	2.74284e-08	1.82021e-07	371	371
SUB1	0.28343	2.77383e-08	1.83955e-07	371	371
NF2	0.283341	2.80294e-08	1.85824e-07	371	371
CDC42BPG	0.283321	2.80936e-08	1.86188e-07	371	366
LOC91316	0.283224	2.84131e-08	1.88243e-07	371	371
RNASE2	0.283061	2.89617e-08	1.9175e-07	371	332
NSUN5	0.283014	2.91213e-08	1.92678e-07	371	371
XPO6	0.282993	2.91916e-08	1.93015e-07	371	371
BSND	0.28297	2.92694e-08	1.93426e-07	371	164
ARMC8	0.282904	2.94981e-08	1.94783e-07	371	371
PDCD7	0.282875	2.95985e-08	1.95317e-07	371	371
RFX3	0.282817	2.97973e-08	1.96369e-07	371	368
SUPT3H	0.282715	3.01542e-08	1.98589e-07	371	371
SERPINH1	0.282652	3.03788e-08	1.99936e-07	371	371
ADAMTS6	0.282578	3.06428e-08	2.01607e-07	371	363
EIF2B5	0.28256	3.07063e-08	2.01958e-07	371	371
UQCRH	0.282362	3.14227e-08	2.06534e-07	371	371
C6orf26	0.282334	3.15271e-08	2.07151e-07	371	371
GPC3	0.2823	3.16487e-08	2.07789e-07	371	371
[truncated: 17,923 more rows]
